# Supplementary material for: Identification of a Putative CodY Regulon in the Gram-Negative Phylum Synergistetes
Source: Int J Mol Sci. 2022 Jul 18;23(14):7911. doi: 10.3390/ijms23147911 (PMC9318921; doi:10.3390/ijms23147911)
Supplement: Supplementary file 1 [file ijms-23-07911-s001.zip]

Archive with 2 entries (2 files):
- ijms-1797246-Figure S1.jpg
- ijms-1797246-Tables S1-S9.xlsx
