# Supplementary material for: Identification of a Putative CodY Regulon in the Gram-Negative Phylum Synergistetes
Source: Int J Mol Sci. 2022 Jul 18;23(14):7911. doi: 10.3390/ijms23147911 (PMC9318921; doi:10.3390/ijms23147911)
Supplement: Supplementary file 1 [file ijms-23-07911-s001.zip › ijms-1797246-Tables S1-S9.xlsx]

## Sheet: Table S1
Table S1. Species distribution of the CodY-like protein in the metagenome of the human gut for the phylum Synergistetes.
Locus_tag of the putative codY	Genome	GC (%)	Family	Species	Source
GUT_GENOME063116_00272	GUT_GENOME063116	59.48	Dethiosulfovibrionaceae	Pyramidobacter piscolens	ftp://ftp.ebi.ac.uk/pub/databases/metagenomics/mgnify_genomes/human-gut/v1.0/all_genomes/MGYG-HGUT-015/MGYG-HGUT-01589/genomes1/GUT_GENOME063116.gff.gz
GUT_GENOME074402_00073	GUT_GENOME074402	60.24	Synergistaceae		ftp://ftp.ebi.ac.uk/pub/databases/metagenomics/mgnify_genomes/human-gut/v1.0/all_genomes/MGYG-HGUT-045/MGYG-HGUT-04564/genomes1/GUT_GENOME074402.gff.gz
GUT_GENOME074572_01570	GUT_GENOME074572	60.81	Dethiosulfovibrionaceae	Pyramidobacter piscolens	ftp://ftp.ebi.ac.uk/pub/databases/metagenomics/mgnify_genomes/human-gut/v1.0/all_genomes/MGYG-HGUT-015/MGYG-HGUT-01589/genomes1/GUT_GENOME074572.gff.gz
GUT_GENOME085404_00890	GUT_GENOME085404	59.94	Dethiosulfovibrionaceae		ftp://ftp.ebi.ac.uk/pub/databases/metagenomics/mgnify_genomes/human-gut/v1.0/all_genomes/MGYG-HGUT-011/MGYG-HGUT-01143/genomes1/GUT_GENOME085404.gff.gz
GUT_GENOME096069_01216	GUT_GENOME096069	46.53	Acetomicrobiaceae	Acetomicrobium hydrogeniformans	ftp://ftp.ebi.ac.uk/pub/databases/metagenomics/mgnify_genomes/human-gut/v1.0/all_genomes/MGYG-HGUT-013/MGYG-HGUT-01339/genomes1/GUT_GENOME096069.gff.gz
GUT_GENOME098263_01201	GUT_GENOME098263	60.06	Dethiosulfovibrionaceae	Pyramidobacter piscolens	ftp://ftp.ebi.ac.uk/pub/databases/metagenomics/mgnify_genomes/human-gut/v1.0/all_genomes/MGYG-HGUT-015/MGYG-HGUT-01589/genomes1/GUT_GENOME098263.gff.gz
GUT_GENOME098265_00929	GUT_GENOME098265	60.46	Dethiosulfovibrionaceae	Pyramidobacter piscolens	ftp://ftp.ebi.ac.uk/pub/databases/metagenomics/mgnify_genomes/human-gut/v1.0/all_genomes/MGYG-HGUT-015/MGYG-HGUT-01589/genomes1/GUT_GENOME098265.gff.gz
GUT_GENOME120248_00399	GUT_GENOME120248	59.57	Dethiosulfovibrionaceae	Pyramidobacter piscolens	ftp://ftp.ebi.ac.uk/pub/databases/metagenomics/mgnify_genomes/human-gut/v1.0/all_genomes/MGYG-HGUT-015/MGYG-HGUT-01589/genomes1/GUT_GENOME120248.gff.gz
GUT_GENOME121452_01958	GUT_GENOME121452	60.58	Dethiosulfovibrionaceae	Pyramidobacter piscolens	ftp://ftp.ebi.ac.uk/pub/databases/metagenomics/mgnify_genomes/human-gut/v1.0/all_genomes/MGYG-HGUT-015/MGYG-HGUT-01589/genomes1/GUT_GENOME121452.gff.gz
GUT_GENOME145988_01081	GUT_GENOME145988	46.44	Acetomicrobiaceae	Acetomicrobium hydrogeniformans	ftp://ftp.ebi.ac.uk/pub/databases/metagenomics/mgnify_genomes/human-gut/v1.0/all_genomes/MGYG-HGUT-013/MGYG-HGUT-01339/genomes1/GUT_GENOME145988.gff.gz
GUT_GENOME205238_00406	GUT_GENOME205238	57.38	Synergistaceae		ftp://ftp.ebi.ac.uk/pub/databases/metagenomics/mgnify_genomes/human-gut/v1.0/all_genomes/MGYG-HGUT-030/MGYG-HGUT-03092/genomes1/GUT_GENOME205238.gff.gz
GUT_GENOME206701_01182	GUT_GENOME206701	60.38	Synergistaceae		ftp://ftp.ebi.ac.uk/pub/databases/metagenomics/mgnify_genomes/human-gut/v1.0/all_genomes/MGYG-HGUT-045/MGYG-HGUT-04564/genomes1/GUT_GENOME206701.gff.gz
GUT_GENOME242957_00661	GUT_GENOME242957	60.01	Dethiosulfovibrionaceae	Jonquetella anthropi	ftp://ftp.ebi.ac.uk/pub/databases/metagenomics/mgnify_genomes/human-gut/v1.0/all_genomes/MGYG-HGUT-037/MGYG-HGUT-03722/genomes1/GUT_GENOME242957.gff.gz
GUT_GENOME243718_00618	GUT_GENOME243718	58.19	Dethiosulfovibrionaceae	Pyramidobacter sp.	ftp://ftp.ebi.ac.uk/pub/databases/metagenomics/mgnify_genomes/human-gut/v1.0/all_genomes/MGYG-HGUT-037/MGYG-HGUT-03788/genomes1/GUT_GENOME243718.gff.gz
GUT_GENOME244103_01576	GUT_GENOME244103	57.77	Dethiosulfovibrionaceae	Pyramidobacter sp.	ftp://ftp.ebi.ac.uk/pub/databases/metagenomics/mgnify_genomes/human-gut/v1.0/all_genomes/MGYG-HGUT-037/MGYG-HGUT-03788/genomes1/GUT_GENOME244103.gff.gz
GUT_GENOME245750_02190	GUT_GENOME245750	56.61	Synergistaceae	Cloacibacillus evryensis	ftp://ftp.ebi.ac.uk/pub/databases/metagenomics/mgnify_genomes/human-gut/v1.0/all_genomes/MGYG-HGUT-013/MGYG-HGUT-01389/genomes1/GUT_GENOME245750.gff.gz
GUT_GENOME248581_01071	GUT_GENOME248581	60.4	Dethiosulfovibrionaceae	Pyramidobacter piscolens	ftp://ftp.ebi.ac.uk/pub/databases/metagenomics/mgnify_genomes/human-gut/v1.0/all_genomes/MGYG-HGUT-015/MGYG-HGUT-01589/genomes1/GUT_GENOME248581.gff.gz
GUT_GENOME262235_02485	GUT_GENOME262235	55.32	Synergistaceae	Cloacibacillus porcorum	ftp://ftp.ebi.ac.uk/pub/databases/metagenomics/mgnify_genomes/human-gut/v1.0/all_genomes/MGYG-HGUT-016/MGYG-HGUT-01609/genomes1/GUT_GENOME262235.gff.gz
GUT_GENOME283183_02161	GUT_GENOME283183	59.8	Synergistaceae		ftp://ftp.ebi.ac.uk/pub/databases/metagenomics/mgnify_genomes/human-gut/v1.0/all_genomes/MGYG-HGUT-045/MGYG-HGUT-04564/genomes1/GUT_GENOME283183.gff.gz
GUT_GENOME285759_00213	GUT_GENOME285759	60.3	Dethiosulfovibrionaceae	Pyramidobacter piscolens	ftp://ftp.ebi.ac.uk/pub/databases/metagenomics/mgnify_genomes/human-gut/v1.0/all_genomes/MGYG-HGUT-015/MGYG-HGUT-01589/genomes1/GUT_GENOME285759.gff.gz
GUT_GENOME285774_01907	GUT_GENOME285774	56.75	Synergistaceae	Cloacibacillus evryensis	ftp://ftp.ebi.ac.uk/pub/databases/metagenomics/mgnify_genomes/human-gut/v1.0/all_genomes/MGYG-HGUT-013/MGYG-HGUT-01389/genomes1/GUT_GENOME285774.gff.gz
GUT_GENOME041775_02074	GUT_GENOME041775	55.37	Synergistaceae	Cloacibacillus porcorum	ftp://ftp.ebi.ac.uk/pub/databases/metagenomics/mgnify_genomes/human-gut/v1.0/all_genomes/MGYG-HGUT-016/MGYG-HGUT-01609/genomes1/GUT_GENOME041775.gff.gz
GUT_GENOME111432_01848	GUT_GENOME111432	60.57	Synergistaceae		ftp://ftp.ebi.ac.uk/pub/databases/metagenomics/mgnify_genomes/human-gut/v1.0/all_genomes/MGYG-HGUT-045/MGYG-HGUT-04564/genomes1/GUT_GENOME111432.gff.gz

## Sheet: Table S2
Table S2. The representative CodY-containing species of the phylum Firmicutes.
Locus_tag of codY	Genome	Assembly	GC (%)	Species
L_RS00885	NC_002662	GCF_000006865.1	35.33	Lactococcus lactis
SPG_RS07520	NC_011072	GCF_000019825.1	39.64	Streptococcus pneumoniae
STP1_RS11640	NC_022737	GCF_000494875.1	32.71	Staphylococcus pasteuri
FN727_RS11625	NZ_CABHIK010000004	GCF_902165905.1	27.91	Clostridium perfringens
M395_RS07075	NZ_CP006030	GCF_000737555.1	38.43	Enterococcus faecium
V471_RS00850	NZ_CP015283	GCF_002094975.1	39.67	Streptococcus salivarius
EGCR1_RS04255	NZ_CP030932	GCF_003343305.1	41.87	Enterococcus gilvus
KOW_RS19315	NZ_KB976887	GCF_000399585.1	35.39	Bacillus cereus
BHE96_RS08455	NZ_CP018295	GCF_001889385.1	46.11	Bacillus subtilis
AWJ00_RS06075	NZ_LUEB01000003	GCF_001583395.1	37.79	Listeria monocytogenes
CX111_RS01310	NZ_BDEG01000007	GCF_002897575.1	35.73	Tetragenococcus halophilus
MPD5_RS04030	NC_016938	GCF_000283975.1	31.22	Melissococcus plutonius
H604_RS0100420	NZ_AUDP01000001	GCF_000425525.1	47.6	Ruminococcus gauvreauii
HFM87_RS14525	NZ_JAAWUM010000044	GCF_013304335.1	40.9	Blautia producta
VN21_RS06770	NZ_LBBT01000147	GCF_001006285.1	28.25	Paraclostridium benzoelyticum
BN7997_RS04850	NZ_LT629850	GCF_900106845.1	27.02	Romboutsia timonensis
GKD08_RS03580	NZ_WKNG01000012	GCF_009677555.1	28.34	Paeniclostridium sordellii

## Sheet: Table S3
Table S3. The loci for the 16S rRNA gene of selected species in five non-CodY bearing phyla.
Locus	Phylum	Species	Gram stain phenotype*
NR_044682	Proteobacteria	Haemophilus influenzae	G-
NR_119278	Proteobacteria	Klebsiella pneumoniae	G-
NR_114042	Proteobacteria	Escherichia coli	G-
NR_137229	Proteobacteria	Rhizobium anhuiense	G-
NR_074440	Fusobacteria	Leptotrichia buccalis	G-
NR_026168	Fusobacteria	Cetobacterium ceti	G-
NR_041333	Aquificae	Hydrogenivirga okinawensis	G-
NR_029172	Aquificae	Aquifex pyrophilus	G-
NR_041798	Actinobacteria	Ferrimicrobium acidiphilum	G+
NR_170414	Actinobacteria	Acidiferrimicrobium australe	G+
NR_037042	Actinobacteria	Corynebacterium bovis	G+
NR_117852	Bacteroidetes	Flavobacterium psychrophilum	G-
NR_025944	Bacteroidetes	Salegentibacter salegens	G-
* G-, Gram negative; G+, Gram positive

## Sheet: Table S4
Table S4. Sequence alignment of CodY orthologues.*
Species	Domain:data
																								GAF domain
																								1	2	3	4	5	6	7	8	9	10	11	12	13	14	15	16	17	18	19	20		21	22	23		24
Bacillus subtilis	-	-	-	-	-	-	-	-	-	-	-	-	-	-	-	-	-	-	-	-	-	-	-	M	A	L	L	Q	K	T	R	I	I	N	S	M	L	Q	A	A	A	G	K	-	P	V	N	-	F
Bacillus cereus	-	-	-	-	-	-	-	-	-	-	-	-	-	-	-	-	-	-	-	-	-	-	-	M	E	L	L	A	K	T	R	K	L	N	A	L	L	Q	S	A	A	G	K	-	P	V	N	-	F
Enterococcus gilvus	-	-	-	-	-	-	-	-	-	-	-	-	-	-	-	-	-	-	-	-	-	-	-	M	E	L	L	E	K	T	R	Q	I	N	K	L	M	Q	Q	A	A	-	-	-	E	L	P	-	Y
Lactococcus lactis	-	-	-	-	-	-	-	-	-	-	-	-	-	-	-	-	-	-	-	-	-	-	-	A	T	L	L	E	K	T	R	K	I	T	A	I	L	Q	D	G	V	T	Q	-	E	L	P	-	Y
Listeria monocytogenes	-	-	-	-	-	-	-	-	-	-	-	-	-	-	-	-	-	-	-	-	-	-	-	M	T	L	L	E	K	T	R	K	I	N	A	M	L	Q	-	N	A	A	G	-	K	T	V	N	F
Streptococcus salivarius	-	-	-	-	-	-	-	-	-	-	-	-	-	-	-	-	-	-	-	-	-	-	-	A	N	L	L	A	K	T	R	K	I	T	S	I	L	Q	R	S	V	D	S	-	D	L	P	-	Y
Streptococcus pneumoniae	-	-	-	-	-	-	-	-	-	-	-	-	-	-	-	-	-	-	-	-	-	-	-	A	H	L	L	E	K	T	R	K	I	T	S	I	L	K	R	S	E	E	Q	-	E	L	P	-	Y
Enterococcus faecium	-	-	-	-	-	-	-	-	-	-	-	-	-	-	-	-	-	-	-	-	-	-	-	T	D	L	L	T	K	T	R	K	I	N	T	L	L	Q	Q	K	M	Q	A	-	D	L	P	-	Y
Staphylococcus pasteuri	-	-	-	-	-	-	-	-	-	-	-	-	-	-	-	-	-	-	-	-	-	-	-	M	S	L	L	S	K	T	R	E	L	N	T	L	L	Q	-	K	H	K	G	-	I	A	V	D	F
Clostridium perfringens	-	-	-	-	-	-	-	-	-	-	-	-	-	-	-	-	-	-	-	-	-	-	-	S	S	L	L	N	K	T	R	M	L	N	K	I	L	Q	K	S	G	T	D	-	P	V	A	-	F
Paeniclostridium sordellii	-	-	-	-	-	-	-	-	-	-	-	-	-	-	-	-	-	-	-	-	-	-	-	S	Q	M	L	E	K	T	R	K	I	N	K	T	L	Q	T	S	G	G	S	-	S	V	S	-	F
Melissococcus plutonius	-	-	-	-	-	-	-	-	-	-	-	-	-	-	-	-	-	-	-	-	-	-	-	S	T	L	I	E	K	V	R	Q	I	N	Q	L	L	Q	Q	K	N	M	F	-	S	L	N	-	Y
Tetragenococcus halophilus	-	-	-	-	-	-	-	-	-	-	-	-	-	-	-	-	-	-	-	-	-	-	-	S	T	L	L	E	Q	T	R	K	I	N	E	L	L	Q	Q	N	T	D	S	-	D	L	P	-	Y
Blautia producta	-	-	-	-	-	-	-	-	-	-	-	-	-	-	-	-	-	-	-	-	-	-	-	V	Q	L	L	D	R	T	R	K	I	N	K	L	L	H	N	N	H	S	S	-	K	V	L	-	F
Paraclostridium benzoelyticum	-	-	-	-	-	-	-	-	-	-	-	-	-	-	-	-	-	-	-	-	-	-	-	S	E	M	L	E	K	T	R	K	I	N	K	T	L	Q	T	S	G	G	S	-	N	V	S	-	F
Romboutsia timonensis	-	-	-	-	-	-	-	-	-	-	-	-	-	-	-	-	-	-	-	-	-	-	-	S	E	V	L	Q	K	T	R	K	I	N	K	T	L	Q	T	S	G	G	S	-	N	V	S	-	F
Ruminococcus gauvreauii	-	-	-	-	-	-	-	-	-	-	-	-	-	-	-	-	-	-	-	-	-	-	-	V	Q	L	L	D	K	T	R	K	I	N	K	L	L	H	N	N	N	S	T	-	K	V	V	-	F
Synergistes jonesii strain 100-6	-	-	-	M	E	T	P	K	E	L	I	E	N	R	P	K	I	M	N	Q	S	A	M	Q	D	L	L	E	K	T	R	V	V	S	R	V	L	Q	A	R	K	D	H	-	A	M	P	D	Y
Synergistes jonesii	-	-	-	M	E	T	P	K	E	L	I	E	N	R	P	K	I	M	N	Q	S	A	M	Q	D	L	L	E	K	T	R	V	V	S	R	V	L	Q	A	R	K	D	H	-	A	M	P	D	Y
Synergistes jonesii strain 113-4	-	-	-	M	E	T	P	K	E	L	I	E	N	R	P	K	I	M	N	Q	S	A	M	Q	D	L	L	E	K	T	R	V	V	S	R	V	L	Q	A	R	K	D	H	-	A	M	P	D	Y
Synergistes jonesii strain 147-1	-	-	-	M	E	T	P	K	E	L	I	E	N	R	P	K	I	M	N	Q	S	A	M	Q	D	L	L	E	K	T	R	V	V	S	R	V	L	Q	A	R	K	D	H	-	A	M	P	D	Y
Synergistes jonesii strain ATCC 49833	-	-	-	M	E	T	P	K	E	L	I	E	N	R	P	K	I	M	N	Q	S	A	M	Q	D	L	L	E	K	T	R	V	V	S	R	V	L	Q	A	R	K	D	H	-	A	M	P	D	Y
Synergistes jonesii strain 78-1	-	-	-	M	E	T	P	K	E	L	I	E	N	R	P	K	I	M	N	Q	S	A	M	Q	D	L	L	E	K	T	R	V	V	S	R	V	L	Q	A	R	K	D	H	-	A	M	P	D	Y
Cloacibacillus evryensis	-	-	-	M	D	T	P	K	E	L	I	E	N	R	P	K	I	M	N	Q	S	A	M	Q	D	L	L	E	K	T	R	V	V	S	R	V	L	Q	A	R	K	D	R	-	G	T	P	D	Y
Cloacibacillus evryensis DSM 19522	-	-	-	M	D	T	P	K	E	L	I	E	N	R	P	K	I	M	N	Q	S	A	M	Q	D	L	L	E	K	T	R	V	V	S	R	V	L	Q	A	R	K	D	R	-	G	T	P	D	Y
Cloacibacillus evryensis MGYG-HGUT-01389	-	-	-	M	D	T	P	K	E	L	I	E	N	R	P	K	I	M	N	Q	S	A	M	Q	D	L	L	E	K	T	R	V	V	S	R	V	L	Q	A	R	K	D	R	-	G	T	P	D	Y
Cloacibacillus porcorum strain CL-84 (T)	-	-	-	-	-	-	-	-	-	-	-	-	-	-	-	-	-	M	N	Q	S	A	M	Q	D	L	L	E	K	T	R	V	V	S	R	V	L	Q	A	R	K	D	R	-	G	T	P	D	Y
Cloacibacillus porcorum 105753	-	-	-	M	D	T	P	K	E	L	I	E	N	R	P	K	I	M	N	Q	S	A	M	Q	D	L	L	E	K	T	R	V	V	S	R	V	L	Q	A	R	K	D	R	-	G	T	P	D	Y
Cloacibacillus sp. An23	-	-	-	M	N	T	P	R	E	L	I	E	N	R	P	K	I	T	D	E	S	A	M	Q	D	L	L	E	K	T	R	V	V	S	R	V	L	Q	A	R	K	D	R	-	G	I	P	D	Y
Acetomicrobium hydrogeniformans MGYG-HGUT-01339	-	M	V	M	E	T	P	R	E	L	I	E	A	R	P	K	I	V	N	P	T	A	M	E	D	L	L	N	K	T	R	I	I	S	R	T	L	Q	S	S	A	M	T	-	P	H	P	D	Y
Acetomicrobium flavidum DSM 20664	-	-	-	M	E	T	P	R	E	L	I	E	S	R	P	K	I	V	N	P	T	A	M	E	D	L	L	D	K	T	R	I	I	S	R	T	L	Q	S	A	G	M	T	-	P	H	P	D	Y
Acetomicrobium hydrogeniformans	-	M	V	M	E	T	P	R	E	L	I	E	A	R	P	K	I	V	N	P	T	A	M	E	D	L	L	N	K	T	R	I	I	S	R	T	L	Q	S	S	A	M	T	-	P	H	P	D	Y
Acetomicrobium thermoterrenum DSM 13490	-	M	V	M	E	T	P	R	E	L	I	E	A	R	P	K	I	V	N	P	T	A	M	E	D	L	L	N	K	T	R	I	I	S	R	T	L	Q	S	S	A	M	T	-	P	H	P	D	Y
Acetomicrobium mobile DSM 13181	-	-	-	M	E	T	P	R	E	L	I	E	S	R	P	K	I	V	N	P	T	A	M	E	D	L	L	D	K	T	R	I	I	S	R	T	L	Q	S	A	G	M	T	-	P	H	P	D	Y
Jonquetella sp. BV3C21	-	-	-	M	S	Q	N	E	D	I	R	V	C	Q	G	K	A	K	D	E	-	-	M	D	E	L	L	A	T	T	R	L	V	N	R	T	M	Q	G	R	R	E	G	-	E	T	L	D	Y
Jonquetella anthropic DSM 22815	-	-	-	M	S	Q	N	E	D	I	R	V	C	Q	G	K	A	K	D	E	-	-	M	D	E	L	L	A	T	T	R	L	V	N	R	T	M	Q	G	R	R	E	G	-	E	T	L	D	Y
Jonquetella anthropic E3_33 E1	-	-	-	M	S	Q	N	E	D	I	R	V	C	Q	G	K	A	K	D	E	-	-	M	D	E	L	L	A	T	T	R	L	V	N	R	T	M	Q	G	R	R	E	G	-	E	T	L	D	Y
Pyramidobacter sp. C12-8	M	K	R	S	Y	A	K	E	K	L	P	E	G	L	N	G	A	V	D	S	V	E	M	H	E	L	L	E	K	T	R	Q	V	G	R	A	M	Q	G	R	R	E	G	-	T	R	P	D	Y
Pyramidobacter sp. CG50-2	M	K	R	S	Y	A	K	E	K	L	P	E	G	L	N	G	A	V	D	S	V	E	M	H	E	L	L	E	K	T	R	Q	V	G	R	A	M	Q	G	R	R	E	G	-	T	R	P	D	Y
Pyramidobacter piscolens W5455	-	-	-	-	-	-	-	-	-	-	-	-	-	-	-	-	-	-	-	-	-	-	M	H	E	L	L	E	K	T	R	Q	V	G	R	A	M	Q	G	R	R	E	G	-	T	R	P	D	Y
Pyramidobacter porci strain SM-530-WT-4B	M	K	R	S	Y	A	K	E	K	L	P	E	G	L	N	G	A	V	D	N	D	E	M	H	E	L	L	E	K	T	R	Q	V	G	R	A	M	Q	G	R	R	E	G	-	T	R	P	D	Y
Dethiosulfovibrio peptidovorans DSM 11002	-	-	-	-	-	-	-	-	-	-	-	-	-	-	-	-	-	-	-	-	-	-	M	Q	D	L	L	E	K	T	R	L	V	G	R	A	L	Q	S	R	R	E	G	-	T	K	P	D	Y
Dethiosulfovibrio salsuginis USBA 82	-	-	-	-	-	-	-	-	-	-	-	-	-	-	-	-	-	-	-	-	-	-	M	Q	D	L	L	E	K	T	R	L	V	G	R	A	L	Q	S	R	R	E	G	-	T	K	P	D	Y
Aminobacterium colombiense DSM 12261	-	-	M	V	K	S	D	K	K	V	A	E	N	K	I	G	I	V	D	D	P	A	M	K	D	L	L	D	K	T	R	Q	V	G	R	A	L	Q	S	R	R	E	G	-	T	K	P	D	Y
Aminobacterium mobile DSM 12262	-	-	-	-	-	-	-	-	-	-	-	-	-	-	-	-	-	-	-	-	-	-	M	K	D	L	L	E	K	T	R	Q	V	G	R	A	L	Q	S	R	R	E	G	-	T	K	P	D	Y
Thermanaerovibrio acidaminovorans DSM 6589	-	-	-	M	N	T	P	S	E	L	V	E	S	R	P	K	I	L	D	P	S	A	M	Q	D	L	L	E	K	T	R	L	V	A	R	A	L	Q	N	R	K	D	R	-	G	A	P	D	Y
Thermanaerovibrio velox DSM 12556	-	-	-	-	-	-	-	-	-	-	-	-	-	-	-	-	-	-	-	-	-	-	M	Q	D	L	L	E	K	T	R	L	V	A	R	A	L	Q	N	R	K	D	R	-	G	A	P	D	Y
Aminomonas paucivorans DSM 12260	-	-	-	M	N	T	P	K	E	L	V	E	S	R	P	K	I	L	N	P	S	A	M	Q	D	L	L	E	K	A	R	L	V	G	R	A	L	Q	N	R	K	D	R	-	S	G	P	D	Y
Aminiphilus circumscriptus DSM 16581	-	-	-	M	N	T	P	K	E	L	I	E	S	R	A	K	I	L	N	P	S	A	M	Q	D	L	L	E	K	T	R	L	V	S	R	A	L	Q	N	R	R	D	H	R	A	Y	P	D	Y
Aminivibrio pyruvatiphilus DSM 25964	-	-	-	-	-	-	-	-	-	-	-	-	-	-	-	M	I	D	E	D	P	G	L	K	D	L	L	E	K	T	R	Q	V	G	R	A	L	Q	S	R	R	E	G	-	T	R	P	D	Y
Thermovirga lienii DSM 17291	-	-	-	M	N	T	P	K	E	L	Y	E	S	R	A	K	I	K	D	P	T	A	M	Q	D	L	L	E	K	T	R	I	V	N	K	V	L	Q	N	M	K	E	A	-	N	S	Q	E	F
Fretibacterium sp. OH1220_COT-178	-	-	-	-	-	-	-	-	M	G	L	G	S	A	D	S	I	T	V	E	A	A	L	E	D	L	L	E	K	T	R	Q	V	G	R	A	L	Q	S	R	R	E	G	-	D	P	L	D	Y
*The alignment was generated in the program Muscle. Invariant residues are highlighted with a gray background. Amino acid positions of the putative GAF domain (1 to 155) and the HTH domain (203 to 222) are marked with a yellow and blue background, respectively.
[truncated: 260 more columns]

## Sheet: Table S5
Table S5. The putative binding motif for the CodY-like protein of species under five genera in the phylum Synergistetes.
Organism	RefSeq	Sequence
Cloacibacillus evryensis	NZ_JH414697	AATTTTCTTAAAATTCCGCTTGATATTTACAATTTT
Cloacibacillus evryensis MGYG-HGUT-01389	NZ_CABKQM010000008	AATTTTCTTAAAATTCCGCTTGATATTTACAATTTT
Cloacibacillus evryensis DSM 19522	NZ_KK073872	AATTTTCTTAAAATTCCGCTTGATATTTACAATTTT
Cloacibacillus evryensis	GUT_GENOME245750	AATTTTCTTAAAATTCCGCTTGATATTTACAATTTT
Cloacibacillus evryensis	GUT_GENOME285774	AATTTTCTTAAAATTCCGCTTGATATTTACAATTTT
Cloacibacillus porcorum strain CL-84 (T)	NZ_CP016757	AATTTTCTTAAAATTTCGCTTGATATTTACAATTTT
Cloacibacillus porcorum 105753	NZ_JABAGT010000007	AATTTTCTTAAAATTTCGCTTGATATTTACAATTTT
Cloacibacillus porcorum	GUT_GENOME262235	AATTTTCTTAAAATTTCGCTTGATATTTACAATTTT
Cloacibacillus sp. An23	NZ_NFJQ01000002	AATTTTCTTAAAATTTTCCTTGATATTTACAATTTT
Synergistaceae bacterium-Synergistes jonesii (predict)	GUT_GENOME074402	AATTTTCTTAAAATTTCCCTTGATATTTACAATTTT
Synergistaceae bacterium-Synergistes jonesii (predict)	GUT_GENOME206701	AATTTTCTTAAAATTTCCCTTGATATTTACAATTTT
Synergistaceae bacterium-Synergistes jonesii (predict)	GUT_GENOME283183	AATTTTCTTAAAATTTCCCTTGATATTTACAATTTT
Synergistaceae bacterium-Synergistes jonesii (predict)	GUT_GENOME205238	AATTTTCTTAAAATTTCCCTTGATATTTACAATTTT
Synergistes jonesii strain 78-1	NZ_JMKI01000026	AATTTTCTTAAAATTTCCCTTGATATTTACAATTTT
Synergistes jonesii strain 147-1	NZ_JPZR01000022	AATTTTCTTAAAATTTCCCTTGATATTTACAATTTT
Synergistes jonesii strain 113-4	NZ_JPZS01000024	AATTTTCTTAAAATTTCCCTTGATATTTACAATTTT
Synergistes jonesii strain 100-6	NZ_JPZQ01000030	AATTTTCTTAAAATTTCCCTTGATATTTACAATTTT
Synergistes jonesii strain ATCC 49833	NZ_JQEL01000027	AATTTTCTTAAAATTTCCCTTGATATTTACAATTTT
Synergistes jonesii	NZ_JQEK01000046	AATTTTCTTAAAATTTCCCTTGATATTTACAATTTT
Thermanaerovibrio velox DSM 12556	NZ_CM001377	AATATTGTGCTAGGCTGAACATGGGGTAAAATA
Thermanaerovibrio acidaminovorans DSM 6589	NC_013522	AATATTGTGTTAGCCTGAACATGGGGTAAAATA
Thermanaerovibrio acidaminovorans	meta-GCA_900252245.1_APFLDBEM_10111_OGCI01000066	AATATTGTGTTAGCCTGAACATGGGGTAAAATA
Pyramidobacter sp. C12-8	NZ_MUHX01000026	ATTTTTCCGCCTCTGGACGAAAAAAT
Pyramidobacter sp. CG50-2	NZ_RAWT01000042	ATTTTTCCGCCTCTGGACGAAAAAAT
Pyramidobacter porci strain SM-530-WT-4B	NZ_VUNH01000001	ATTTTCCCGCCTCTGGACGAGAAAAT
Pyramidobacter piscolens	GUT_GENOME120248	ATTTTCCCGCCTCTGGATGAAAAAAT
Pyramidobacter piscolens	GUT_GENOME063116	ATTTTCCCGCCTCTGGATGAAAAAAT
Pyramidobacter piscolens	GUT_GENOME098265	ATTTTCCCGCCTCTGGATGAAAAAAT
Pyramidobacter piscolens	GUT_GENOME285759	ATTTTCCCGCCTCTGGATGAAAAAAT
Pyramidobacter piscolens	GUT_GENOME248581	ATTTTCCCGCCTCTGGATGAAAAAAT
Pyramidobacter	GUT_GENOME244103	ATTTTTCCGCCCCTTGAAGAAAAAAT
Pyramidobacter	GUT_GENOME243718	ATTTTTCCGCCCCTTGAAGAAAAAAT
Pyramidobacter piscolens W5455	NZ_ADFP01000047	ATTTTCCCGCCTCTGGATGAAAAAAT
Acetomicrobium hydrogeniformans	NZ_ACJX03000001	TATTTTCAGCAATATGATATAATT
Acetomicrobium hydrogeniformans MGYG-HGUT-01339	NZ_CABKOO010000001	TATTTTCAGCAATATGATATAATT
Acetomicrobium hydrogeniformans	GUT_GENOME096069	TATTTTCAGCAATATGATATAATT
Acetomicrobium hydrogeniformans	GUT_GENOME145988	TATTTTCAGCAATATGATATAATT
Acetomicrobium flavidum DSM 20664	NZ_FSQZ01000001	ATTTTTAAAGAATATGATATAATT
Acetomicrobium mobile DSM 13181	NC_018024	ATTTTTAAAGAATATGATATAATT
Acetomicrobium thermoterrenum DSM 13490	NZ_FNPD01000014	TATTTTCAGCAATATGATATAATT

## Sheet: Table S6
Table S6. Primers used in this study.
Name	Sequence*	Purpose
DSM19522_codY-SphI_S	GCGGCATGCATGGATACGCCGAAAGAAC	Generation of His-CodYDSM
DSM19522_codY-HindIII_AS	CGGAAGCTTTTATCTGGCCGCTATTCC
Novel box_50_S	ACTTGCGAATTTTCTTAAAATTCCGCTTGATATTTACAATTTTCCTGTTA	Used in DAPA, the wild-type probe
Novel box_50_As	TAACAGGAAAATTGTAAATATCAAGCGGAATTTTAAGAAAATTCGCAAGT
Mut_1_S	ACTTGTGCCCCCCTTTAAAATTTCGCTTGATATTTACAATTTTCCTGTTA	Used in DAPA, with the 5' AATTTT mutated
Mut_1_AS	TAACAGGAAAATTGTAAATATCAAGCGAAATTTTAAAGGGGGGCACAAGT
Mut_2_S	ACTTGCGAATTTTCTTCCCCCCCCGCTTGATATTTACAATTTTCCTGTTA	Used in DAPA, with the central AAAATT mutated
Mut_2_AS	TAACAGGAAAATTGTAAATATCAAGCGGGGGGGGAAGAAAATTCGCAAGT
Mut_3_S	ACTTGTGAATTTTCTTAAAATTTCGCTTGATATTTACCCCCCCCCTGTTA	Used in DAPA, with the 3' AATTTT mutated
Mut_3_AS	TAACAGGGGGGGGGTAAATATCAAGCGAAATTTTAAGAAAATTCACAAGT
Mut_All_GC_S	ACTTGTGGGGGGGCTTGGGGGGTCGCTTGATATTTACGGGGGGCCTGTTA	Used in DAPA,with mutations in all three AT-rich palindromic sequences
Mut_All_GC_As	TAACAGGCCCCCCGTAAATATCAAGCGACCCCCCAAGCCCCCCCACAAGT
Mut_All_random_S	ACTTGCGCACATACTTTGTACACCGCTTGATATTTACCTGGACCCTGTTA
Mut_All_random_As	TAACAGGGTCCAGGTAAATATCAAGCGGTGTACAAAGTATGTGCGCAAGT
*Restriction sites are italicized and underlined. The AT-rich palindromic sequences in the wild-type oligos (Novel box_50_S and Novel box_50_AS) are underlined. The mutated sequences in the Mut_ oligos are double underlined.

## Sheet: Table S7
Table S7. Functional categories of the putative targets of the CodY-like protein in the phylum Synergistetes.*
Functional Category	Gene/Protein	Annotation	Acetomicrobium hydrogeniformans	Acetomicrobium mobile DSM 13181	Acetomicrobium thermoterrenum DSM 13490	Acetomicrobium flavidum DSM 20664	Acetomicrobium hydrogeniformans MGYG-HGUT-01339	Cloacibacillus evryensis DSM 19522	Cloacibacillus evryensis	Cloacibacillus porcorum strain CL-84 (T)	Cloacibacillus sp. An23	Cloacibacillus porcorum 105753	Cloacibacillus evryensis MGYG-HGUT-01389	Pyramidobacter piscolens W5455	Pyramidobacter sp. C12-8	Pyramidobacter sp. CG50-2	Pyramidobacter porci strain SM-530-WT-4B	Synergistes jonesii strain 78-1	Synergistes jonesii strain 113-4	Synergistes jonesii	Synergistes jonesii strain ATCC 49833	Synergistes jonesii strain 100-6	Synergistes jonesii strain 147-1
Amino acid transport and metabolism	WP_083798294.1	sodium:solute symporter family protein	0	0	0	0	0	0	0	0	0	0	0	1+	1+	1+	0	0	0	0	0	0	0
Amino acid transport and metabolism	WP_087366252.1	amidohydrolase family protein	0	0	0	0	0	0	0	0	1	0	0	1	1	0	1+	0	0	0	0	0	0
Amino acid transport and metabolism	WP_008708838.1	C39 family peptidase	0	0	0	0	0	1+	1+	0	0	0	1+	0	0	0	0	0	0	0	0	0	0
Amino acid transport and metabolism	WP_008709275.1	amino acid permease	0	0	0	0	0	1	1	1+	0	1+	1	0	0	0	0	0	0	0	0	0	0
Amino acid transport and metabolism	WP_009165571.1	APC family permease	0	0	0	0	0	0	0	0	0	0	0	1	0	0	1+	0	0	0	0	0	0
Amino acid transport and metabolism	WP_009200775.1	UPF0175 family protein	1	0	0	1+	1	0	0	0	0	0	0	0	0	0	0	0	0	0	0	0	0
Amino acid transport and metabolism	WP_037975295.1	hypothetical protein	1	1	1	1	1	1	1	1+	1	1	1	1	1	1	1	1	1	1	1	1	1
Amino acid transport and metabolism	WP_037975908.1	APC family permease		0	0	0	0	0	0	0	1+	0	0	1	1	1	0	1	1	1	1	1	1
Amino acid transport and metabolism	WP_037977084.1	GntP family permease	0	1+	1	0	0	1	0	1+	1+	1	0	0	0	0	0	1	1	1	1	1	1
Amino acid transport and metabolism	lat	L-lysine 6-transaminase	1	1	1	1	1	1+	1+	1+	1	1+	1+	0	0	0	0	1	1	1	1	1	1
Amino acid transport and metabolism	WP_037974224.1	membrane dipeptidase	1	1	1	1	1	1	1+	1	1	1	1+	1	1	1	1	1	1	1	1	1	1
Amino acid transport and metabolism	WP_037976098.1	amidohydrolase family protein	0	0	0	0	0	1+	1+	1+	1	1+	1+	0	0	0	0	1	1	1	1	1	1
Amino acid transport and metabolism	WP_009202431.1	basic membrane protein A and related proteins BmpA	1+	0	0	0	1+	0	0	0	0	0	0	0	0	0	0	0	0	0	0	0	0
Amino acid transport and metabolism	alr	amidohydrolase	1	1	1+	1	1	1	1	1	1+	1	1	1+	1+	1+	1+	1+	1+	1+	1+	1+	1+
Amino acid transport and metabolism	WP_009164554.1	Papain-like cysteine protease AvrRpt2	0	0	0	0	0	1	1	1	1	1	1	1+	1+	1+	1	0	0	0	0	0	0
Amino acid transport and metabolism	pepV	M20 family metallo-hydrolase	1	1+	1	1	1	1	1	1+	1	1+	1	1+	1+	1+	1+	1+	1+	1	1+	1+	1+
Amino acid transport and metabolism	WP_037976205.1	homocysteine S-methyltransferase family protein	1+	1	1+	1	1+	1	1	1	1+	1	1	1	1	1	1	1+	1+	1+	1+	1+	1+
Amino acid transport and metabolism	def	peptide deformylase	1	1	1	1	1	1	1	1	1	1	1	1	1+	1+	1	1	1	1	1	1	1
Amino acid transport and metabolism	thrC	threonine synthase	1	1	1	1	1	1	1	1	1	1	1	1+	1+	1+	1+	1	1	1	1	1	1
Amino acid transport and metabolism	glmS	amidophosphoribosyltransferase	1+	1	1+	1	1+	1	1	1	1	1	1	1	1	1+	1	1	1	1	1	1	1
Amino acid transport and metabolism	WP_037978501.1	iron-containing alcohol dehydrogenase ALDH	1	1+	1	1+	1	1+	1+	1+	1	1+	1+	1	1	1+	1	1	1	1	1	1	1
Amino acid transport and metabolism	ftsH	ATP-dependent zinc metalloprotease FtsH	1	1	1	1	1	1	1	1	1	1	1	1+	1	1	1	1	1	1	1	1	1
Amino acid transport and metabolism	WP_037975863.1	aminotransferase	1	1	1	1	1	1	1	1	1+	1	1	1	1	1	1	1+	1+	1+	1+	1+	1+
Amino acid transport and metabolism	dapA	4-hydroxy-tetrahydrodipicolinate synthase	1	1	1	1	1	1+	1+	1	1	1	1+	1	1	1	1	1	1	1	1	1	1
Amino acid transport and metabolism	kdsA	3-deoxy-8-phosphooctulonate synthase	1+	1+	1+	1	1+	1	1	1	1+	1	1	1	1	1	1	1	1	1	1	1	1
Amino acid transport and metabolism	WP_037976168.1	pyridoxal phosphate-dependent aminotransferase	1+	1	1+	1	1+	1	1	1	1	1	1	1	1	1	1	1	1	1	1	1	1
Amino acid transport and metabolism	WP_037974220.1	aminotransferase class V-fold PLP-dependent enzyme	1	1	1	1	1	1	1	1	1	1	1	1+	1	1+	1+	1	1	1	1	1	1
Amino acid transport and metabolism	WP_051682620.1	M48 family metallopeptidase	1+	1	1+	1	1+	1	1	1	1	1	1	1	1	1	1	1	1	1	1	1	1
Amino acid transport and metabolism	WP_037974647.1	urocanate hydratase	1	1	1	1	1	1+	1+	1+	1+	1+	1+	1	1	1	1	1	1	1	1	1	1
Amino acid transport and metabolism	speB	agmatinase	1	1	1	1	1	1	1	1	1	1	1	1	1+	1+	1+	1+	1+	1+	1+	1+	1+
Amino acid transport and metabolism	ftcD	glutamate formimidoyltransferase	1	1	1	1	1	1	1	1	1	1	1	1	1	1	1+	1	1	1	1	1	1
Amino acid transport and metabolism	WP_037977512.1	gamma-glutamyltransferase family protein	1	1	1+	1	1	1	1	1	1	1	1	1+	1	1	1	1+	1+	1+	1+	1+	1+
Amino acid transport and metabolism	WP_037977650.1	glutamine synthetase III	1	1	1	1	1	1	1	1+	1	1+	1	1+	1+	1+	1+	1+	1+	1+	1+	1+	1+
Amino acid transport and metabolism	ltaE	threonine aldolase	1+	1	1+	1	1+	1	1	1	1	1	1	1	1	1	1	1	1	1	1	1	1
Amino acid transport and metabolism	gpmA	histidine phosphatase family protein	1+	1	1	1	1+	1	1	1	1	1	1	1	1+	1+	1	1	1	1	1	1	1
Amino acid transport and metabolism	WP_037976838.1	Glu/Leu/Phe/Val dehydrogenase gdhA	1+	1	1+	1	1+	1+	1	1+	1+	1+	1	1+	1+	1+	1+	1+	1+	1+	1+	1+	1+
Amino acid transport and metabolism	WP_037974685.1	pyridoxal phosphate-dependent aminotransferase	1+	1	1	1	1+	1	1+	1	1	1	1+	1+	1+	1+	1+	1+	1+	1+	1+	1+	1+
Amino acid transport and metabolism	argH	argininosuccinate lyase	1	1	1	1	1	1	1	1	1+	1	1	1	1	1	1	1	1	1	1	1	1
Amino acid transport and metabolism	hisF	imidazole glycerol phosphate synthase subunit HisF	1	1	1	1	1	1	1	1	1	1+	1	1	1	1	1	1+	1+	1+	1+	1+	1+
Amino acid transport and metabolism	hutH	aromatic amino acid lyase	1	1	1+	1	1	1+	1+	1+	1+	1+	1+	1	1	1	1	1+	1+	1+	1+	1+	1+
Amino acid transport and metabolism	WP_051682707.1	M23 family metallopeptidase	1+	1	1+	1	1+	1	1	1	1	1	1	1	1	1	1	1	1	1	1	1	1
Amino acid transport and metabolism	WP_037975074.1	branched-chain amino acid ABC transporter permease LivH	1	1	1	1	1	1+	1+	1+	1	1+	1+	1	1+	1+	1	1	1	1	1	1	1
Amino acid transport and metabolism	dapF	diaminopimelate epimerase	1+	1+	1	1+	1+	1	1	1+	1	1+	1	1	1	1	1	1	1	1	1	1	1
Amino acid transport and metabolism	selA	L-seryl-tRNA(Sec) selenium transferase	1	1	1	1	1	1	1	1	1+	1	1	1+	1	1	1	1	1	1	1	1	1
Amino acid transport and metabolism	argF	ornithine carbamoyltransferase	1	1	1	1	1	1+	1+	1	1+	1	1+	1+	1	1+	1	1	1	1	1	1	1
Amino acid transport and metabolism	WP_037977727.1	O-acetylhomoserine aminocarboxypropyltransferase/cysteine synthase	1	1	1	1	1	1+	1	1	1	1	1	1	1	1	1	1	1	1	1	1	1
Amino acid transport and metabolism	sdaAA	L-serine ammonia-lyase, iron-sulfur-dependent, subunit alpha	1	1	1	1	1	1+	1	1	1	1	1	1	1+	1+	1	1+	1+	1+	1+	1+	1+
Amino acid transport and metabolism	leuC	3-isopropylmalate dehydratase large subunit	1+	1	1+	1+	1+	1	1	1+	1	1+	1	1	1+	1	1+	1	1	1	1	1	1
Amino acid transport and metabolism	WP_051682847.1	DUF3798 domain-containing protein	1	1	1	1	1	1	1	1+	1	1+	1	1	1+	1+	1	1	1	1	1	1	1
Amino acid transport and metabolism	purB	adenylosuccinate lyase	1	1	1	1	1	1+	1+	1	1	1	1+	1	1	1	1	1	1	1	1	1	1
Amino acid transport and metabolism	trxB	thioredoxin-disulfide reductase	1	1	1	1	1	1+	1+	1+	1	1+	1+	1	1	1	1	1+	1+	1+	1+	1+	1+
Amino acid transport and metabolism	WP_037974432.1	PLP-dependent aminotransferase family protein	1	1+	1	1+	1	1	1	1	1+	1	1	1	1	1	1	1+	1+	1+	1+	1+	1+
Amino acid transport and metabolism	WP_037976112.1	zinc metallopeptidase	1	1+	1	1+	1	1	1	1	1	1	1	1+	1	1	1	1+	1+	1+	1+	1+	1+
Amino acid transport and metabolism	ilvD	dihydroxy-acid dehydratase	1+	1+	1+	1+	1+	1	1+	1	1+	1	1+	1	1	1	1	1	1	1	1	1	1
Amino acid transport and metabolism	WP_037974402.1	aminopeptidase P family protein PepP	1+	1+	1	1+	1+	1+	1	1+	1	1	1	1	1	1	1	1	1	1	1	1	1
Amino acid transport and metabolism	carB	carbamoyl-phosphate synthase large subunit	1+	1+	1+	1+	1+	1	1	1	1	1	1	1	1	1	1	1	1	1	1	1	1
Amino acid transport and metabolism	arcC	carbamate kinase	1	1	1	1	1	1+	1+	1+	1	1+	1+	1	1	1	1	1	1	1	1	1	1
Amino acid transport and metabolism	WP_037976615.1	argininosuccinate synthase	1	1	1	1	1	1	1	1+	1	1+	1	1+	1	1	1+	1	1	1	1	1	1
Amino acid transport and metabolism	scpA	cobalamin B12-binding domain-containing protein	1+	1+	1+	1+	1+	1	1	1	1	1	1	1	1	1	1	1+	1+	1+	1+	1+	1+
Amino acid transport and metabolism	metK	methionine adenosyltransferase	1+	1	1+	1	1+	1	1	1	1	1	1	1	1	1	1	1	1	1	1	1	1
Amino acid transport and metabolism	WP_037978407.1	ornithine cyclodeaminase family protein	1	1+	1	1+	1	1+	1	1	1	1	1	1	1	1	0	1+	1+	1+	1+	1+	1+
Amino acid transport and metabolism	hisD	histidinol dehydrogenase	1	1	1	1	1	1	1	1	0	1+	1	1	1	1	1	1	1	1	1	1	1
Amino acid transport and metabolism	bioA	aminotransferase class III-fold pyridoxal phosphate-dependent enzyme	1	1	1+	1	1	1	1	1	1	1	1	0	1	1	1	1+	1+	1+	1+	1+	1+
Amino acid transport and metabolism	WP_051682612.1	Zn-dependent hydrolase	1	1+	1	1+	1	1	0	1	1	1	0	1	1	1	1	1	1	1	1	1	1
Amino acid transport and metabolism	WP_037975328.1	thiolase family protein	1	0	1	0	1	1+	1	1	1	1	1	1	1	1	1	1	1	1	1	1	1
Amino acid transport and metabolism	lysX	lysine biosynthesis protein LysX	1	1	1+	1	1	1+	1+	1+	1	1+	1+	0	0	0	0	1+	1+	1+	1+	1+	1+
Amino acid transport and metabolism	WP_037974668.1	leucyl aminopeptidase	1+	1+	1	1+	1+	1+	1+	1	1	1	1+	0	0	0	0	1	1	1	1	1	1
Amino acid transport and metabolism	lysW	lysine biosynthesis protein LysW	1	1	1+	1	1	1+	1+	1+	1	1+	1+	0	0	0	0	1+	1+	1+	1+	1+	1+
Amino acid transport and metabolism	WP_037977975.1	arginine deiminase	1	1	1	1	1	1+	1+	1	1	1	1+	0	0	0	0	1	1	1	1	1	1
Amino acid transport and metabolism	ilvN	acetolactate synthase small subunit	1+	1+	1	1+	1+	1	1	1	1	1	1	0	0	0	0	1	1	1	1	1	1
Amino acid transport and metabolism	WP_037973991.1	homoserine dehydrogenase	1	1+	1+	1+	1	1	1	1+	1	1+	1	0	0	0	0	1	1	1	1	1	1
Amino acid transport and metabolism	WP_070110215.1	alanine racemase	1	1	1	1	1	1	1	1+	1	1+	1	0	0	0	0	1	1	1	1	1	1
Amino acid transport and metabolism	WP_037975652.1	branched-chain amino acid aminotransferase bcaT	1	1	1	1	1	1	1	1	1	1	1	0	0	0	0	1+	1+	1+	1+	1+	1+
Amino acid transport and metabolism	ilvA	threonine/serine dehydratase	1	1	1	1	1	1	1	1+	1	1+	1	0	0	0	0	1	1	1	1	1	1
Amino acid transport and metabolism	WP_037975988.1	alanine--glyoxylate aminotransferase family protein	1+	1	1+	1	1+	1+	1+	1	1+	1	1+	0	0	0	0	1	1	1	1	1	1
Amino acid transport and metabolism	ilvB	thiamine pyrophosphate-binding protein	1	1	1	1	1	1	1+	1	1	1	1+	0	0	0	0	1	1	1	1	1	1
Amino acid transport and metabolism	aroD	type I 3-dehydroquinate dehydratase	1+	1+	1	1+	1+	1+	1	1	0	1	1	0	0	0	0	1	1	1	1	1	1
Amino acid transport and metabolism	garR	NAD(P)-dependent oxidoreductase	0	0	0	0	0	1	1+	1+	1	1	1+	1+	1	1	1	1	1	1	1	1	1
Amino acid transport and metabolism	WP_037973903.1	peptidase M15	0	0	0	0	0	1	1	1+	1	1	1	1	1	1	1	1+	1+	1+	1+	1+	1+
Amino acid transport and metabolism	WP_037977781.1	iron-containing alcohol dehydrogenase	0	0	0	0	0	1	1	1	1+	1	1	1	1	1	1	1	1	1	1	1	1
Amino acid transport and metabolism	WP_051682565.1	DUF4147 domain-containing protein	1	1	1	1	1	0	1+	1	1+	1	1+	0	0	0	0	1+	1+	1+	1+	1+	1+
Amino acid transport and metabolism	WP_037974319.1	ornithine cyclodeaminase	0	0	0	0	0	1	1	1	1	1+	1	1+	1+	1+	1+	1	1	1	1	1	1
Amino acid transport and metabolism	WP_051682711.1	hypothetical protein	1+	0	1+	0	1+	1	1	1	1	1	1	0	0	0	0	1	1	1	1	1	1
Amino acid transport and metabolism	WP_009200966.1	hypothetical protein	1	1+	1+	1+	1	1	1	1+	0	1+	1	1+	1+	1+	1+	0	0	0	0	0	0
Amino acid transport and metabolism	WP_037974046.1	proline racemase family protein	0	1+	0	1	0	1+	1+	1+	1	1+	1+	0	0	0	0	1	1	1	1	1	1
Amino acid transport and metabolism	WP_009202302.1	creatininase family protein	1	0	1	0	1	1	1	1	1+	1	1	1	1	1	1	0	0	0	0	0	0
Amino acid transport and metabolism	WP_037974550.1	head-tail adaptor protein	0	0	0	0	0	1	1	1	1	0	1	0	1	0	0	1+	1+	1+	1+	1+	1+
Amino acid transport and metabolism	WP_037976564.1	NAD(P)-binding domain-containing protein	0	0	0	0	0	1	1	1+	1	1	1	0	0	0	0	1	1	1	1	1	1
Amino acid transport and metabolism	WP_037975045.1	VOC family protein	1	1	1	0	1	1	0	0	0	1	0	0	0	0	0	1+	1+	1+	1+	1+	1+
Amino acid transport and metabolism	WP_051682700.1	hydantoinase/oxoprolinase family protein	0	1	0	0	0	1	1	1	0	1	1	0	0	0	0	1+	1+	1+	1+	1+	1+
Amino acid transport and metabolism	WP_201769341.1	hypothetical protein	1+	1	1+	1+	1+	0	0	0	0	0	0	1+	0	0	0	1+	1+	1+	1+	1+	1+
Amino acid transport and metabolism	WP_037975141.1	dihydrodipicolinate reductase	0	0	0	0	0	1	1	1+	1	1+	1	0	0	0	0	1	1	1	1	1	1
Amino acid transport and metabolism	trpB	tryptophan synthase subunit beta	1+	1	1+	1	1+	1	1	1	1+	1	1	0	0	0	0	0	0	0	0	0	0
Amino acid transport and metabolism	WP_008710315.1	beta-aspartyl-peptidase	0	1	0	1	0	1	1	1	0	1	1	1+	1+	1	1	0	0	0	0	0	0
Amino acid transport and metabolism	WP_008712493.1	P-II family nitrogen regulator	1	1+	1	1+	1	1	1	1	1	1	1	0	0	0	0	0	0	0	0	0	0
Amino acid transport and metabolism	WP_037976495.1	thiamine pyrophosphate-binding protein	0	0	0	0	0	1+	1+	1	0	1	1+	0	0	0	0	1	1	1	1	1	1
Amino acid transport and metabolism	WP_051682752.1	aminotransferase class I/II-fold pyridoxal phosphate-dependent enzyme	0	0	0	0	0	1+	1+	1	1+	1	1+	0	0	0	0	1	1	1	1	1	0
Amino acid transport and metabolism	WP_037977979.1	amino acid racemase	0	0	0	0	0	1+	1+	1	0	1	1+	0	0	0	0	1+	1+	1+	1+	1+	1+
Amino acid transport and metabolism	WP_037976026.1	proline iminopeptidase-family hydrolase	0	0	0	0	0	1+	1+	1+	0	1+	1+	0	0	0	0	1+	1+	1+	1+	1+	1+
Amino acid transport and metabolism	WP_078015996.1	peptide ABC transporter substrate-binding protein oppA	0	1+	1	1+	0	1	0	1	0	1	0	1+	1	1	1	0	0	0	0	0	0
Amino acid transport and metabolism	gcvH	glycine cleavage system protein GcvH	1	1	1	1	1	1	0	0	0	0	0	1	1	1	1+	0	0	0	0	0	0
Amino acid transport and metabolism	WP_008710445.1	C69 family dipeptidase	0	1+	1	1+	0	1	1	0	0	0	1	1+	1	1	1+	0	0	0	0	0	0
Amino acid transport and metabolism	WP_008712058.1	anthranilate synthase component I family protein trpE	1	1	1	1	1	1	1	0	1+	0	1	0	0	0	0	0	0	0	0	0	0
Amino acid transport and metabolism	WP_009164600.1	DMT family transporter	1+	1	1+	1	1+	0	0	0	0	0	0	1	1	1	1	0	0	0	0	0	0
Amino acid transport and metabolism	WP_040348281.1	C69 family dipeptidase	1	0	1	0	1	0	0	0	1+	0	0	1	1	1	1	0	0	0	0	0	0
Amino acid transport and metabolism	WP_040347963.1	aspartate/glutamate racemase family protein	1	0	1+	1	1	0	0	0	0	0	0	1	1	1	1	0	0	0	0	0	0
Amino acid transport and metabolism	WP_008708618.1	aminotransferase class I/II-fold pyridoxal phosphate-dependent enzyme	0	0	0	0	0	0	1	1	0	1+	1	1	1	1	1	0	0	0	0	0	0
Amino acid transport and metabolism	WP_070110201.1	M20/M25/M40 family metallo-hydrolase	0	0	0	0	0	0	0	1	0	1	0	0	0	0	0	1+	1+	1+	1+	1+	1+
Amino acid transport and metabolism	WP_078016083.1	NAD(P)-dependent alcohol dehydrogenase	0	0	0	0	0	1	0	0	1	0	0	1+	1+	1+	1+	0	0	0	0	0	0
Amino acid transport and metabolism	WP_037974245.1	hypothetical protein	0	0	0	0	0	0	0	0	0	0	0	0	0	0	0	1+	1+	1+	1+	1+	1+
Amino acid transport and metabolism	WP_111089550.1	DMT family transporter	1	1	1+	1	1	0	0	0	0	0	0	0	0	0	0	0	0	0	0	0	0
Amino acid transport and metabolism	WP_009200881.1	ImmA/IrrE family metallo-endopeptidase	1+	1	1	1	1+	0	0	0	0	0	0	0	0	0	0	0	0	0	0	0	0
Amino acid transport and metabolism	WP_009200314.1	NUDIX domain-containing protein	1+	1	1+	1	1+	0	0	0	0	0	0	0	0	0	0	0	0	0	0	0	0
Amino acid transport and metabolism	WP_200778737.1	Glu/Leu/Phe/Val dehydrogenase leuDH	1	1+	1	1+	1	0	0	0	0	0	0	0	0	0	0	0	0	0	0	0	0
Amino acid transport and metabolism	WP_009201719.1	type 1 glutamine amidotransferase	1+	1	1+	1	1+	0	0	0	0	0	0	0	0	0	0	0	0	0	0	0	0
Amino acid transport and metabolism	WP_078015050.1	alanine racemase	0	0	0	0	0	0	0	0	0	0	0	1+	1+	1+	1+	0	0	0	0	0	0
Amino acid transport and metabolism	ldcC	lysine decarboxylase LdcC	0	0	0	0	0	0	0	0	0	0	0	1	1+	1+	1	0	0	0	0	0	0
Amino acid transport and metabolism	ablA	lysine 2,3-aminomutase	1	1+	0	1+	1	0	0	0	0	0	0	0	0	0	0	0	0	0	0	0	0
Amino acid transport and metabolism	WP_120372981.1	ankyrin repeat domain-containing protein	0	0	0	0	0	0	0	0	0	0	0	1	1+	1+	1+	0	0	0	0	0	0
Amino acid transport and metabolism	WP_066746247.1	AAA family ATPase	0	0	0	0	0	0	0	1	1+	1	0	0	0	0	0	0	0	0	0	0	0
Amino acid transport and metabolism	WP_120373146.1	amino acid permease	0	0	0	0	0	0	0	0	0	0	0	1+	1+	1	0	0	0	0	0	0	0
Amino acid transport and metabolism	WP_008710156.1	VOC family protein	0	0	0	0	0	0	1	0	0	1+	1	0	0	0	0	0	0	0	0	0	0
Amino acid transport and metabolism	WP_009165434.1	isochorismatase family protein	0	0	0	0	0	0	0	0	0	0	0	1+	0	0	0	0	0	0	0	0	0
Amino acid transport and metabolism	WP_009163782.1	GntP family permease	0	0	0	0	0	0	0	0	0	0	0	1+	0	0	0	0	0	0	0	0	0
Amino acid transport and metabolism	WP_037976889.1	branched-chain amino acid ABC transporter permease LivM	1	1+	1	1+	1	1	1	1	1	1	1	0	0	0	0	1	1	1	1	1	1
Amino acid transport and metabolism	WP_009200851.1	aspartate 1-decarboxylase	1+	0	0	0	1+	0	0	0	0	0	0	0	0	0	0	0	0	0	0	0	0
Amino acid transport and metabolism	WP_037973959.1	hydantoinase/oxoprolinase family protein	0	1+	0	0	0	0	0	0	0	0	0	0	0	0	0	1	1	1	1	1	1
Amino acid transport and metabolism	WP_037978177.1	N(5)-(carboxyethyl)ornithine synthase	0	0	0	0	0	0	0	0	0	0	0	0	0	0	0	1+	1+	1+	1+	1+	1+
Amino acid transport and metabolism	WP_040348243.1	aspartate/glutamate racemase family protein	1	1	1	1	1	0	0	0	0	0	0	1+	1	1	1	0	0	0	0	0	0
Amino acid transport and metabolism	WP_057940988.1	2-dehydro-3-deoxyglucarate aldolase	1	1+	1	1+	1	0	0	1	1	1	0	0	0	0	0	0	0	0	0	0	0
Amino acid transport and metabolism	WP_087363065.1	D-serine ammonia-lyase	0	0	0	0	0	0	0	0	1+	0	0	0	0	0	0	0	0	0	0	0	0
Amino acid transport and metabolism	WP_111089612.1	P1 family peptidase	1	1	1	1	1	0	0	0	0	0	0	1+	1+	1+	1+	0	0	0	0	0	0
Amino acid transport and metabolism	argC	N-acetyl-gamma-glutamyl-phosphate reductase	1	1	1	1	1	1	1	1	1+	1	1	0	0	0	0	1	1	1	1	1	1
Amino acid transport and metabolism	ilvC	ketol-acid reductoisomerase	1	1+	1	1+	1	1	1	1	1	1	1	0	0	0	0	1	1	1	1	1	1
Amino acid transport and metabolism	pheA	prephenate dehydratase	1+	1	1+	1	1+	1	1	1	1	1	1	1	1	1	1	0	0	0	0	0	0
Amino acid transport and metabolism	proC	pyrroline-5-carboxylate reductase	1	1	1	1	1	0	0	0	0	0	0	1+	1	1	1	0	0	0	0	0	0
Amino acid transport and metabolism	WP_087365971.1	pyridoxal phosphate-dependent aminotransferase	0	0	0	0	0	0	0	0	1	0	0	1+	1+	1+	1	0	0	0	0	0	0
Amino acid transport and metabolism	WP_008708611.1	glutamine synthetase glnA	0	0	0	0	0	1+	1+	0	1	0	1+	0	0	0	0	0	0	0	0	0	0
Amino acid transport and metabolism	WP_037974399.1	glutamine synthetase beta-grasp domain-containing protein	0	0	0	0	0	1	1	1	1	1	1	1	1	1	1	1+	1+	1+	1+	1+	1+
Amino acid transport and metabolism	WP_009200421.1	LD-carboxypeptidase	1+	1	1	1	1+	0	0	0	0	0	0	0	0	0	0	0	0	0	0	0	0
Amino acid transport and metabolism	WP_037978144.1	TldD/PmbA family protein	1	1+	1	1+	1	1	1	1	1	1	1	1	1	1	1	1	1	1	1	1	1
Amino acid transport and metabolism	WP_078016336.1	DJ-1/PfpI family protein	0	0	0	0	0	0	0	0	0	0	0	0	1	0	1+	0	0	0	0	0	0
Amino acid transport and metabolism	WP_078015053.1	M15 family metallopeptidase	0	1	0	1	0	0	0	0	0	0	0	1	1	1	1+	0	0	0	0	0	0
Amino acid transport and metabolism	WP_111089616.1	M42 family metallopeptidase	1+	1	1+	1	1+	0	0	0	0	0	0	0	0	0	0	0	0	0	0	0	0
Carbohydrate transport and metabolism	WP_051682675.1	pyruvate, phosphate dikinase	1	1	1	1	1	1+	1+	1+	1	1+	1+	0	0	0	0	1	1	1	1	1	1
Carbohydrate transport and metabolism	WP_037974416.1	TIM barrel protein	0	0	0	0	0	0	0	1+	0	0	0	0	0	0	0	1	1	1	1	1	1
Carbohydrate transport and metabolism	WP_037976131.1	succinylglutamate desuccinylase/aspartoacylase family protein	0	0	0	0	0	1	1	1	1+	1	1	0	0	0	0	1+	1+	1+	1+	1+	1+
Carbohydrate transport and metabolism	WP_009200867.1	cupin domain-containing protein	1+	1+	1	1+	1+	0	0	0	0	0	0	1	1	1	1	0	0	0	0	0	0
Carbohydrate transport and metabolism	WP_087365530.1	four-carbon acid sugar kinase family protein	0	0	0	0	0	0	0	0	1+	0	0	0	0	0	0	0	0	0	0	0	0
Carbohydrate transport and metabolism	WP_154528125.1	deacylase	0	0	0	0	0	0	0	0	0	0	0	1+	1	1	1+	0	0	0	0	0	0
Carbohydrate transport and metabolism	fabG	SDR family oxidoreductase	1	1	1	1	1	1+	1+	1	1+	1	1+	1	1	1	1	1	1	1	1	1	1
Carbohydrate transport and metabolism	WP_037978297.1	ribose-phosphate pyrophosphokinase	1	1	1	1	1	1	1	1+	1	1+	1	1	1	1	1	1	1	1	1	1	1
Carbohydrate transport and metabolism	nifJ	pyruvate:ferredoxin (flavodoxin) oxidoreductase	1	1+	1	1+	1	1+	1+	1+	1+	1+	1+	1+	1+	1+	1+	1+	1+	1+	1+	1+	1+
Carbohydrate transport and metabolism	pyk	pyruvate, phosphate dikinase	1+	1+	1	1+	1+	1	1	1	1	1	1	1	1	1	1	1	1	1	1	1	1
Carbohydrate transport and metabolism	galE	UDP-glucose 4-epimerase GalE	1	1	1	1	1	1	1	1	1	1	1	1	1+	1+	1	1	1	1	1	1	1
Carbohydrate transport and metabolism	WP_037977535.1	transketolase	1	1	1+	1	1	1	1	1+	1+	1+	1	1	1+	1+	1+	1	1	1	1	1	1
Carbohydrate transport and metabolism	wecB	UDP-N-acetylglucosamine 2-epimerase (non-hydrolyzing)	1	1	1	1+	1	1	1	1	1	1	1	1	1	1	1	1	1	1	1	1	1
Carbohydrate transport and metabolism	WP_037974987.1	cupin domain-containing protein	1	1	1	1	1	1+	1+	1	1	1	1+	1+	1+	1+	1+	1+	1+	1+	1+	1+	1+
Carbohydrate transport and metabolism	serA	D-2-hydroxyacid dehydrogenase	1+	1+	1+	1	1+	1+	1+	1+	1	1+	1+	1+	1+	1+	1+	1+	1+	1+	1+	1+	1+
Carbohydrate transport and metabolism	vorB	2-oxoacid:acceptor oxidoreductase subunit alpha	1+	1	1+	1	1+	1+	1+	1+	1+	1+	1+	1	1	1	1	1+	1+	1+	1+	1+	1+
Carbohydrate transport and metabolism	WP_070110015.1	polysaccharide biosynthesis protein	1+	1	1	1	1+	1	1	1	1	1	1	1	1	1	1	1	1	1	1	1	1
Carbohydrate transport and metabolism	WP_037977755.1	4Fe-4S binding protein	1+	1+	1+	1+	1+	1+	1+	1+	1+	1+	1+	1+	1+	1+	1+	1+	1+	1+	1+	1+	1+
Carbohydrate transport and metabolism	WP_037977761.1	2-oxoacid:ferredoxin oxidoreductase subunit beta	1+	1	1+	1	1+	1	1	1	1	1	1	1	1	1	1	1	1	1	1	1	1
Carbohydrate transport and metabolism	WP_037976691.1	NADP-dependent malic enzyme	1	1	1	1	1	1	1	1	1	1	1	1+	1	1	1+	1	1	1	1	1	1
Carbohydrate transport and metabolism	glpX	class II fructose-bisphosphatase	1	1	1	1	1	1	1	1+	1	1+	1	1	1	1	1	1	1	1	1	1	1
Carbohydrate transport and metabolism	WP_037974138.1	phosphodiester glycosidase family protein	1	1+	1	1+	1	1	1	1	1	1	1	1	1	1	1	1+	1+	1+	1+	1+	1+
Carbohydrate transport and metabolism	eno	phosphopyruvate hydratase	1	1	1	1	1	1	1	1	1	1	1	1	1+	1+	1+	1	1	1	1	1	1
Carbohydrate transport and metabolism	glmU	bifunctional UDP-N-acetylglucosamine diphosphorylase/glucosamine-1-phosphate N-acetyltransferase GlmU	1	1	1	1	1	1	1	1	1	1	1	1+	1	1	1+	1	1	1	1	1	1
Carbohydrate transport and metabolism	WP_037975689.1	glucose-6-phosphate isomerase	1	1	1	1	1	1	1	1	1	1	1	1	1	1	1	1+	1+	1+	1+	1+	1+
Carbohydrate transport and metabolism	WP_037975582.1	phosphoenolpyruvate carboxykinase (ATP)	1	1	1	1	1	1+	1+	1+	1+	1+	1+	1	1	1	1	1+	1+	1+	1+	1+	1+
Carbohydrate transport and metabolism	deoC	deoxyribose-phosphate aldolase	1	1	1	1	1	1	1	1	1	1	1	1	1	1	1+	1	1	1	1	1	1
Carbohydrate transport and metabolism	murB	UDP-N-acetylmuramate dehydrogenase	1+	1	1+	1	1+	1	1	1	1	1	1	1	1	1	1	1	1	1	1	1	1
Carbohydrate transport and metabolism	glmM	phosphoglucosamine mutase	1	1	1	1	1	1	1	1+	1	1	1	1	1	1	1	1+	1+	1+	1+	1+	1+
Carbohydrate transport and metabolism	WP_037975974.1	(2Fe-2S)-binding protein	1	1	1	1	1	1	1+	1	1	1	1	1	1	1	1	1	1	1	1	1	1
Carbohydrate transport and metabolism	dapD	2,3,4,5-tetrahydropyridine-2,6-dicarboxylate N-acetyltransferase	1+	1	1+	1	1+	1	1	1	1+	1	1	1	1	1	1	1	1	1	1	1	1
Carbohydrate transport and metabolism	WP_037973934.1	class II fructose-bisphosphate aldolase	1+	1	1+	1	1+	1	1	1+	1	1+	1	1	1	1	1	1	1	1	1	1	1
Carbohydrate transport and metabolism	fapR	transcription factor FapR	1	1	1	1	1	1+	1+	1	1	1	1+	1	1	1	1	1	1	1	1	1	1
Carbohydrate transport and metabolism	WP_037974047.1	UxaA family hydrolase	1+	1	1+	1	1+	1	1	1	0	1	1	1	1	1	1	1+	1+	1+	1+	1+	1+
Carbohydrate transport and metabolism	tpiA	triose-phosphate isomerase	1	1	0	1	1	1+	1+	1	1	1	1+	1	1	1	1	1	1	1	1	1	1
Carbohydrate transport and metabolism	WP_037974413.1	fumarate hydratase C-terminal domain-containing protein	1	1	1	1	1	1+	1+	1+	1+	1+	1+	0	0	0	1	1	1	1	1	1	1
Carbohydrate transport and metabolism	WP_037974922.1	formate C-acetyltransferase/glycerol dehydratase family glycyl radical enzyme	1+	1+	1+	1+	1+	1+	1+	1+	1	1	1+	0	0	0	0	1+	1+	1+	1+	1+	1+
Carbohydrate transport and metabolism	WP_037974680.1	FAD-binding oxidoreductase	1+	1	1+	1	1+	1+	1	1+	1	1+	1	0	0	0	0	1	1	1	1	1	1
Carbohydrate transport and metabolism	malQ	4-alpha-glucanotransferase	1	1+	1	1+	1	1	1	1	1	1	1	0	0	0	0	1+	1+	1+	1+	1+	1+
Carbohydrate transport and metabolism	WP_037976190.1	HpcH/HpaI aldolase/citrate lyase family protein	0	0	0	0	0	1	1	1	1+	1	1	1+	1	1	1+	1	1	1	1	1	1
Carbohydrate transport and metabolism	WP_037974050.1	mandelate racemase/muconate lactonizing enzyme family protein	0	0	0	0	0	0	1	1	1	1	1	1+	0	1	1+	1+	1+	1+	1+	1+	1+
Carbohydrate transport and metabolism	lpdA	dihydrolipoyl dehydrogenase	1	1	1+	1	1	1	1	1	0	1	1	1	1	1	1	0	0	0	0	0	0
Carbohydrate transport and metabolism	WP_008710624.1	glycerol dehydrogenase	1+	1	1	1	1+	1	1	1	1+	1+	1	1	0	0	1	0	0	0	0	0	0
Carbohydrate transport and metabolism	WP_037977082.1	glycerate kinase	0	0	0	0	0	1	1	0	0	0	1	1	1+	1+	1+	1	1	1	1	1	1
Carbohydrate transport and metabolism	WP_040347911.1	isocitrate lyase/PEP mutase family protein	1	1	1	1	1	1	1	0	0	0	1	1+	1	1+	1+	0	0	0	0	0	0
Carbohydrate transport and metabolism	pgm	alpha-D-glucose phosphate-specific phosphoglucomutase	0	0	0	0	0	1	1	1	1+	1	1	0	0	0	0	1	1	1	1	1	1
Carbohydrate transport and metabolism	WP_037977498.1	4-deoxy-4-formamido-L-arabinose-phosphoundecaprenol deformylase	0	0	0	0	0	1	1	1	1+	1	1	0	0	0	0	1	1	1	1	1	1
Carbohydrate transport and metabolism	WP_037974494.1	methylaspartate ammonia-lyase	0	0	0	0	0	1	1	1+	1	1+	1	0	0	0	0	1+	1+	1+	1+	1+	1+
Carbohydrate transport and metabolism	WP_037974039.1	2-oxoacid:acceptor oxidoreductase family protein	0	0	0	0	0	1	1	1	1	1	1	0	0	0	0	1+	1+	1+	1+	1+	1+
Carbohydrate transport and metabolism	WP_037978491.1	sugar phosphate isomerase/epimerase	0	1	0	0	0	1	1	1	0	1+	1	0	0	0	0	1	1+	1	1	1	1+
Carbohydrate transport and metabolism	WP_009200321.1	carboxymuconolactone decarboxylase family protein	1+	1	1	1	1+	0	1	0	1	0	1	1	1	1	1	0	0	0	0	0	0
Carbohydrate transport and metabolism	WP_078016796.1	RraA family protein	0	0	0	1	0	1	1	1+	1	1+	1	1+	1	1	1	0	0	0	0	0	0
Carbohydrate transport and metabolism	WP_037974799.1	aldehyde ferredoxin oxidoreductase family protein	1+	1	1+	1	1+	0	0	0	0	0	0	0	0	0	0	1	1	1	1	1	1
Carbohydrate transport and metabolism	WP_009200417.1	L-threonine 3-dehydrogenase	1+	1	1+	1	1+	0	0	0	0	0	0	1+	1+	1+	1+	0	0	0	0	0	0
Carbohydrate transport and metabolism	rfbG	CDP-glucose 4,6-dehydratase	0	0	0	0	0	0	1	0	0	1+	1	0	0	0	0	1	1	1	1	1	1
Carbohydrate transport and metabolism	WP_168160208.1	polysaccharide deacetylase	0	0	0	0	0	1+	1+	1	0	1	1+	1	1	1	1	0	0	0	0	0	0
Carbohydrate transport and metabolism	WP_009200692.1	NAD(+)/NADH kinase	1	1	1	0	1	0	0	0	0	0	0	1	0	0	1	0	0	0	0	0	0
Carbohydrate transport and metabolism	WP_008711879.1	sugar kinase	0	0	0	0	0	1+	1+	1	1+	1+	1+	0	0	0	0	0	0	0	0	0	0
Carbohydrate transport and metabolism	WP_008709766.1	lactonase family protein	0	0	0	1+	0	1	1	0	0	0	1	0	0	1	0	0	0	0	0	0	0
Carbohydrate transport and metabolism	yiaK	Ldh family oxidoreductase	0	0	0	0	0	1+	1+	0	1	0	1+	0	0	1	0	0	0	0	0	0	0
Carbohydrate transport and metabolism	WP_008708847.1	hypothetical protein	0	0	0	0	0	0	1+	1	0	1	1+	0	0	0	0	0	0	0	0	0	0
Carbohydrate transport and metabolism	WP_009202303.1	alcohol dehydrogenase catalytic domain-containing protein	1+	0	1+	0	1+	0	0	0	1	0	0	0	0	0	0	0	0	0	0	0	0
Carbohydrate transport and metabolism	group_2979	TRAP transporter substrate-binding protein DctP	0	0	0	0	0	0	0	0	0	0	0	1+	1+	1+	1+	0	0	0	0	0	0
Carbohydrate transport and metabolism	WP_009200394.1	alpha-1,4-glucan--maltose-1-phosphate maltosyltransferase	1	0	1+	0	1	0	0	0	0	0	0	0	0	0	0	0	0	0	0	0	0
Carbohydrate transport and metabolism	WP_009202309.1	TIM barrel protein	1	0	1+	0	1	0	0	0	0	0	0	0	0	0	0	0	0	0	0	0	0
Carbohydrate transport and metabolism	WP_066742348.1	MaoC family dehydratase N-terminal domain-containing protein	0	0	0	0	0	1+	0	1	0	1	0	0	0	0	0	0	0	0	0	0	0
Carbohydrate transport and metabolism	cooS	anaerobic carbon-monoxide dehydrogenase catalytic subunit	0	0	0	0	0	1	1	1	1+	1	1	0	0	0	0	0	0	0	0	0	0
Carbohydrate transport and metabolism	fsa	fructose-6-phosphate aldolase	1	1	1	1	1	1	1	1	1	1	1	0	0	0	0	1+	1+	1+	1+	1+	1+
Carbohydrate transport and metabolism	murA	UDP-N-acetylglucosamine 1-carboxyvinyltransferase	1	1	1	1	1	1	1	1	1	1	1	1	1+	1+	1	1	1	1	1	1	1
Carbohydrate transport and metabolism	pfkA	6-phosphofructokinase	1	1	1	1	1	1	1	1	1+	1	1	1	1	1	1	1	1	1	1	1	1
Carbohydrate transport and metabolism	pflB	formate C-acetyltransferase	0	0	0	0	0	1	1	1	1+	1	1	1	0	0	0	0	0	0	0	0	0
Carbohydrate transport and metabolism	surE	5'/3'-nucleotidase SurE	1	1	1	1	1	1	1	1	1	1	1	0	0	0	0	1+	1+	1+	1+	1+	1+
Carbohydrate transport and metabolism	WP_008708885.1	tagaturonate reductase	1+	1	1+	1	1+	0	1	0	0	0	1	0	0	0	0	0	0	0	0	0	0
Carbohydrate transport and metabolism	WP_009200588.1	serine hydroxymethyltransferase	1+	1	1	1	1+	0	0	0	0	0	0	1	1	1	1	0	0	0	0	0	0
Carbohydrate transport and metabolism	WP_009202136.1	fructose 1,6-bisphosphatase	1+	1	1+	1	1+	0	0	0	0	0	0	0	0	0	0	0	0	0	0	0	0
Carbohydrate transport and metabolism	WP_009202360.1	2,3-bisphosphoglycerate-independent phosphoglycerate mutase	1	1+	1	1+	1	0	0	0	0	0	0	0	0	0	0	0	0	0	0	0	0
Carbohydrate transport and metabolism	WP_037974412.1	fumarate hydratase	1	1	1	1	1	1	1	1	1	1	1	0	0	0	1+	1	1	1	1	1	1
Carbohydrate transport and metabolism	WP_037977543.1	aldehyde ferredoxin oxidoreductase	1	1+	1	1+	1	1	1	1	1	1	1	0	0	0	0	1	1	1	1	1	1
Carbohydrate transport and metabolism	WP_037977705.1	3-oxoacid CoA-transferase	0	0	0	0	0	1+	1+	1+	1	1+	1+	0	0	0	0	1	1	1	1	1	1
Carbohydrate transport and metabolism	WP_081839486.1	pyruvate carboxylase subunit B	1	1	1	1	1	1	1	1	1	1	1	1+	1+	1+	1	1	1	1	1	1	1
Carbohydrate transport and metabolism	WP_084482458.1	FAD-binding protein	0	0	0	0	0	1+	0	0	0	0	0	0	0	0	0	0	0	0	0	0	0
Carbohydrate transport and metabolism	citC	[citrate (pro-3S)-lyase] ligase	0	0	0	0	0	1	1	1	1	1	1	1+	1	1	1	1	1	1	1	1	1
Carbohydrate transport and metabolism	WP_037976831.1	CoA transferase subunit A	1	0	1	0	1	1	1	1	1	1	1	1+	1	1	1	1	1	1	1	1	1
Biosynthesis of cofactors	coaD	pantetheine-phosphate adenylyltransferase	1	1	1	1	1	1+	1+	1	1	1	1+	1	1	1	1	1	1	1	1	1	1
Biosynthesis of cofactors	cobD	cobalamin biosynthesis protein CobD	1	0	1	0	1	1+	1+	1+	1	1+	1+	1	1	1	1	1	1	1	1	1	1
Biosynthesis of cofactors	cobJ	precorrin-3B C(17)-methyltransferase	0	0	0	0	0	1	1	1	1	1	1	1	1+	1+	1	1	1	1	1	1	1
Biosynthesis of cofactors	cobT	nicotinate-nucleotide--dimethylbenzimidazole phosphoribosyltransferase	0	0	0	0	0	0	0	0	0	0	0	1+	1	1	1	0	0	0	0	0	0
Biosynthesis of cofactors	hydE	[FeFe] hydrogenase H-cluster radical SAM maturase HydE	0	0	0	0	0	1+	1+	1	1	1	1+	1	1	1	1	1	1	1	1	1	1
Biosynthesis of cofactors	WP_037978312.1	UTP--glucose-1-phosphate uridylyltransferase	1	1+	1	1+	1	1	1	1	1	1	1	0	0	0	0	1	1	1	1	1	1
Biosynthesis of cofactors	WP_040551050.1	pyridoxamine kinase	0	0	0	0	0	0	0	0	0	0	0	1	1+	1+	1	0	0	0	0	0	0
Biosynthesis of cofactors	WP_143330661.1	MBL fold metallo-hydrolase	0	0	0	0	0	0	0	1+	1	1+	0	0	0	0	0	0	0	0	0	0	0
Biosynthesis of cofactors	WP_168951813.1	cobaltochelatase subunit CobN	0	0	0	0	0	0	0	0	0	1+	0	0	0	0	0	0	0	0	0	0	0
Cell cycle control, cell division, chromosome partitioning	ftsZ	cell division protein FtsZ	1	1	1	1	1	1	1	1	1	1	1	1+	1+	1+	1+	1	1	1	1	1	1
Cell cycle control, cell division, chromosome partitioning	ftsA	ethanolamine utilization protein	1+	1+	1+	1+	1+	1	1	1+	1	1+	1	1+	1+	1+	1+	1	1	1	1	1	1
Cell cycle control, cell division, chromosome partitioning	minD	septum site-determining protein MinD	1+	1	1+	1	1+	1	1	1	1+	1	1	1	1	1	1	1	1	1	1	1	1
Cell cycle control, cell division, chromosome partitioning	rodA	rod shape-determining protein RodA	1	1+	1	1+	1	1	1	1+	1	1+	1	1	1	1	1	1+	1+	1+	1+	1+	1+
Cell cycle control, cell division, chromosome partitioning	tig	trigger factor	1+	1	1+	1	1+	1+	1+	1	1	1	1+	1	1	1	1	1	1	1	1	1	1
Cell cycle control, cell division, chromosome partitioning	WP_008710454.1	hypothetical protein	1	1	1	1	1	1	1	0	0	0	1	1	1	1	1+	0	0	0	0	0	0
Cell cycle control, cell division, chromosome partitioning	WP_037974483.1	rod shape-determining protein	1+	1	1+	1	1+	1	1	1	1	1	1	1	1+	1+	1	1	1	1	1	1	1
Cell cycle control, cell division, chromosome partitioning	WP_037975119.1	hypothetical protein	1+	1	1+	1	1+	1	1	1	1	1	1	1	1	1	1	1	1	1	1	1	1
Cell cycle control, cell division, chromosome partitioning	WP_037975551.1	septum site-determining protein MinC	1	1	1	1	1	1	1	1	1	1	1	1	1	1	1+	1	1	1	1	1	1
Cell cycle control, cell division, chromosome partitioning	WP_039917360.1	hypothetical protein	0	0	0	0	0	1	1	0	1+	0	1	0	0	0	0	0	0	0	0	0	0
Cell cycle control, cell division, chromosome partitioning	WP_051682883.1	segregation/condensation protein A	1	1	1	1	1	1	1	1	1	1	1	1+	1	1	1	1	1	1	1	1	1
Cell cycle control, cell division, chromosome partitioning	WP_057940778.1	AAA family ATPase	1+	1	1+	1	1+	0	0	0	0	0	0	0	0	0	0	0	0	0	0	0	0
Cell cycle control, cell division, chromosome partitioning	minE	cell division topological specificity factor MinE	1	1	1	1	1	1	1	1+	1	1+	1	1	1	1	1	1	1	1	1	1	1
Cell cycle control, cell division, chromosome partitioning	WP_039916880.1	M20/M25/M40 family metallo-hydrolase	0	0	0	0	0	1	1+	0	0	0	1+	0	0	0	0	0	0	0	0	0	0
Cell motility and chemotaxis	gspG	prepilin-type N-terminal cleavage/methylation domain-containing protein	1	1	1	1	1	1	1	1+	1+	1+	1	1	1	1	1	1+	1+	1+	1+	1+	1+
Cell motility and chemotaxis	WP_037977239.1	Tfp pilus assembly protein ATPase	1	1	0	0	1	1+	1+	1+	1	1+	1+	0	0	0	0	1	1	1	1	1	1
Cell motility and chemotaxis	WP_037977127.1	response regulator transcription factor	1	1	1	1	1	1+	1+	1+	1	1+	1+	1	1	1	1	1+	1+	1+	1+	1+	1+
Cell motility and chemotaxis	tadA	Flp pilus assembly complex ATPase component TadA	1+	1+	1+	1+	1+	1	1	1	1	1	1	1	1	1	1	1	1	1	1	1	1
Cell motility and chemotaxis	WP_008711312.1	methyl-accepting chemotaxis protein	1+	1+	1	1+	1+	1	1	0	0	0	1	0	0	0	0	0	0	0	0	0	0
Cell motility and chemotaxis	WP_009202160.1	PilN domain-containing protein	1	1	1+	1	1	0	0	0	0	0	0	0	0	0	0	0	0	0	0	0	0
Cell motility and chemotaxis	WP_009202154.1	prepilin-type N-terminal cleavage/methylation domain-containing protein	1	1+	1	1	1	0	0	0	0	0	0	0	0	0	0	0	0	0	0	0	0
Cell motility and chemotaxis	WP_157666875.1	flagellar hook-length control protein FliK	1+	1	0	1	1+	0	0	0	0	0	0	0	0	0	0	0	0	0	0	0	0
Cell motility and chemotaxis	WP_081839569.1	flagellar biosynthesis protein FliR	1+	1+	1	1+	1+	1	1	1	1	1	1	1	1	1	1	1	1	1	1	1	1
Cell motility and chemotaxis	fliN	flagellar motor switch protein FliN	1+	1	0	1	1+	0	0	0	0	0	0	0	0	0	0	0	0	0	0	0	0
Cell motility and chemotaxis	WP_057940827.1	flagellar protein FlaG	1	1+	0	1	1	0	0	0	0	0	0	0	0	0	0	0	0	0	0	0	0
Cell motility and chemotaxis	WP_057940681.1	sugar ABC transporter substrate-binding protein	1+	0	1+	0	1+	0	0	0	0	0	0	0	0	0	0	0	0	0	0	0	0
Cell motility and chemotaxis	WP_078015448.1	chemotaxis protein	0	0	0	0	0	0	0	0	0	0	0	1	1+	1	0	0	0	0	0	0	0
Cell motility and chemotaxis	WP_009200347.1	chemotaxis protein CheX	1+	1	1	1	1+	0	0	0	0	0	0	0	0	0	0	0	0	0	0	0	0
Cell wall/membrane/envelope biogenesis	WP_037976135.1	SH3 domain-containing protein	1	1	1	1	1	1	1	1	0	1	1	1+	1	1	1+	1	1	1	1	1	1
Cell wall/membrane/envelope biogenesis	WP_168951198.1	YjbH domain-containing protein	0	1	1+	1+	0	0	0	1	0	1	0	0	0	0	0	0	0	0	0	0	0
Cell wall/membrane/envelope biogenesis	rny	ribonuclease Y	1+	1	1+	1	1+	1+	1+	1+	1	1+	1+	1	1	1	1+	1+	1+	1+	1+	1+	1+
Cell wall/membrane/envelope biogenesis	rseP	RIP metalloprotease RseP	1+	1+	1+	1+	1+	1	1	1	1	1	1	1	1	1	1	1	1	1	1	1	1
Cell wall/membrane/envelope biogenesis	WP_008710751.1	unfolded protein binding	0	0	0	0	0	1	1	1+	1+	1	1	0	0	0	0	0	0	0	0	0	0
Cell wall/membrane/envelope biogenesis	WP_008713230.1	transferase activity, transferring glycosyl groups	0	0	0	0	0	1+	1+	0	0	1	1+	0	0	0	0	0	0	0	0	0	0
Cell wall/membrane/envelope biogenesis	WP_037975631.1	peptidylprolyl isomerase	0	0	0	0	0	1	1+	1	1+	1	1+	1	1	1	1	1	1	1	1	1	1
Cell wall/membrane/envelope biogenesis	WP_037976654.1	YfhO family protein	0	0	0	0	0	0	0	0	0	0	0	0	0	0	0	1	1+	1	1	1	1+
Cell wall/membrane/envelope biogenesis	WP_037977918.1	OmpH family outer membrane protein	1	1	1	1	1	1+	1+	1	1	1	1+	1	1+	1+	1	1+	1+	1+	1+	1+	1+
Cell wall/membrane/envelope biogenesis	WP_051485063.1	hypothetical protein	0	0	0	0	0	1+	0	0	0	1	0	0	0	0	0	0	0	0	0	0	0
Cell wall/membrane/envelope biogenesis	WP_051682619.1	hypothetical protein	0	0	0	0	0	1	1	1+	1	1+	1	0	0	0	0	1	1	1	1	1	1
Cell wall/membrane/envelope biogenesis	WP_066746920.1	hypothetical protein	0	0	0	0	0	0	0	1+	1	0	0	0	0	0	0	0	0	0	0	0	0
Cell wall/membrane/envelope biogenesis	WP_120372922.1	hypothetical protein	0	0	0	0	0	0	0	0	0	0	0	0	0	1+	0	0	0	0	0	0	0
Cell wall/membrane/envelope biogenesis	WP_154528716.1	hypothetical protein	0	0	0	0	0	1	0	0	1+	0	0	1	1	1	1	0	0	0	0	0	0
Cell wall/membrane/envelope biogenesis	WP_156938430.1	hypothetical protein	0	0	0	0	0	1+	0	0	0	0	0	0	0	0	0	0	0	0	0	0	0
Cell wall/membrane/envelope biogenesis	WP_168951362.1	polysaccharide pyruvyl transferase family protein	0	0	0	0	0	0	0	0	1+	1	0	0	0	0	0	0	0	0	0	0	0
Cell wall/membrane/envelope biogenesis	WP_083829732.1	TolC family protein	0	0	0	0	0	1	1	1+	0	1+	1	0	0	0	0	0	0	0	0	0	0
Cell wall/membrane/envelope biogenesis	WP_009164516.1	peptidyl-tyrosine sulfation / Protein conserved in bacteria	0	0	0	0	0	0	0	0	0	0	0	1+	1	0	0	0	0	0	0	0	0
Cell wall/membrane/envelope biogenesis	WP_009202029.1	gamma-polyglutamic acid synthetase	1	1	1+	1	1	0	1+	0	0	0	1+	1	1	1	1	0	0	0	0	0	0
Cell wall/membrane/envelope biogenesis	WP_078016851.1	LTA synthase family protein	0	0	0	0	0	0	0	0	0	0	0	1+	1+	1+	1	0	0	0	0	0	0
Cell wall/membrane/envelope biogenesis	WP_008709996.1	PAAR domain-containing protein	0	0	0	0	0	1+	1	0	0	0	1	1	0	1	0	0	0	0	0	0	0
Cell wall/membrane/envelope biogenesis	WP_087366136.1	flippase	0	0	0	0	0	0	0	0	1+	0	0	0	0	0	0	0	0	0	0	0	0
Cell wall/membrane/envelope biogenesis	WP_008710182.1	oligosaccharide flippase family protein	1+	0	0	1	1+	0	1	1	0	1	1	0	0	0	0	0	0	0	0	0	0
Cell wall/membrane/envelope biogenesis	WP_037974287.1	S-layer homology domain-containing protein	1	1	1	1	1	1	1+	1	1+	1	1+	1+	1+	1+	1	1	1	1	1	1	1
Cell wall/membrane/envelope biogenesis	rfbH	DegT/DnrJ/EryC1/StrS family aminotransferase	1+	1	1	1	1+	1	1	1+	1	1+	1	1	1	1	1	1	1	1	1	1	1
Cell wall/membrane/envelope biogenesis	WP_037974019.1	sugar transferase	1	1	1	1	1	1+	1+	1+	1	1	1+	1	1	1	1	1	1	1	1	1	1
Cell wall/membrane/envelope biogenesis	WP_051682837.1	transglycosylase SLT domain-containing protein	1	1	1	1	1	1+	1+	1+	1+	1+	1+	1	1	1	1	1	1	1	1	1	1
Cell wall/membrane/envelope biogenesis	rfbA	glucose-1-phosphate thymidylyltransferase RfbA	0	1	0	0	0	1	1	1	1	1	1	1+	1+	1+	1+	1	1	1	1	1	1
Cell wall/membrane/envelope biogenesis	WP_037978176.1	aspartate/glutamate racemase family protein	1	0	1	0	1	1	1	1+	0	1+	1	0	0	0	0	1+	1+	1+	1+	1+	1+
Cell wall/membrane/envelope biogenesis	cfa	cyclopropane fatty acyl phospholipid synthase	0	0	0	0	0	1+	1+	1+	1	1+	1+	0	0	0	0	1	1	1	1	1	1
Cell wall/membrane/envelope biogenesis	pseG	UDP-2,4-diacetamido-2,4,6-trideoxy-beta-L-altropyranose hydrolase	1+	1+	0	1+	1+	0	0	0	0	0	0	0	0	0	0	0	0	0	0	0	0
Cell wall/membrane/envelope biogenesis	WP_039918025.1	hypothetical protein	0	0	0	0	0	0	1+	1+	0	1+	1+	0	0	0	0	0	0	0	0	0	0
Cell wall/membrane/envelope biogenesis	WP_066746938.1	hypothetical protein	0	0	0	0	0	0	0	1+	0	0	0	0	0	0	0	0	0	0	0	0	0
Cell wall/membrane/envelope biogenesis	WP_066747331.1	hypothetical protein	0	0	0	0	0	0	0	1+	0	0	0	0	0	0	0	0	0	0	0	0	0
Cell wall/membrane/envelope biogenesis	WP_066748298.1	hypothetical protein	0	0	0	0	0	0	0	1+	0	0	0	0	0	0	0	0	0	0	0	0	0
Cell wall/membrane/envelope biogenesis	WP_087363947.1	DUF3737 family protein	0	0	0	0	0	0	0	0	1+	0	0	0	0	0	0	0	0	0	0	0	0
Cell wall/membrane/envelope biogenesis	WP_066742149.1	polymer-forming cytoskeletal protein	0	0	0	0	0	1	1	1+	0	1+	1	0	0	0	0	0	0	0	0	0	0
Cell wall/membrane/envelope biogenesis	murC	UDP-N-acetylmuramate--L-alanine ligase	1+	1	1+	1	1+	1	1	1	1	1	1	1	1	1	1	1	1	1	1	1	1
Cell wall/membrane/envelope biogenesis	WP_157102381.1	LicD family protein	0	0	0	0	0	1	0	1+	0	0	0	0	0	0	0	0	0	0	0	0	0
Cell wall/membrane/envelope biogenesis	WP_037974426.1	lysophospholipid acyltransferase family protein	1+	1	1	1	1+	1	1	1	1	1	1	1	1	1	1	1	1	1	1	1	1
Cell wall/membrane/envelope biogenesis	kdsB	3-deoxy-manno-octulosonate cytidylyltransferase	1	1	1	1	1	1+	1+	1	1	1	1+	1	1	1	1	1	1	1	1	1	1
Cell wall/membrane/envelope biogenesis	lpxI	UDP-2,3-diacylglucosamine diphosphatase LpxI	1	1	1	1	1	1	1+	1	1	1	1+	1	1	1	1	1	1	1	1	1	1
Cell wall/membrane/envelope biogenesis	WP_083829531.1	phosphatase PAP2 family protein	0	0	0	0	0	1	1+	1	0	1	1+	0	0	0	0	0	0	0	0	0	0
Cell wall/membrane/envelope biogenesis	WP_198006174.1	GHMP kinase	0	1	0	1	0	1	1+	0	0	0	1+	0	0	0	0	0	0	0	0	0	0
Cell wall/membrane/envelope biogenesis	WP_008713312.1	nucleotidyltransferase family protein	0	0	0	0	0	1	1	1+	1	0	1	0	0	0	0	0	0	0	0	0	0
Cell wall/membrane/envelope biogenesis	WP_051682638.1	glycosyltransferase	1+	1	1	1	1+	1+	1	1	1	1	1	1+	1	1+	1+	1	1	1	1	1	1
Cell wall/membrane/envelope biogenesis	WP_051682637.1	glycosyltransferase	1	1	1	1	1	1	1	1	1+	1	1	1	1	1	1	1	1	1	1	1	1
Cell wall/membrane/envelope biogenesis	WP_037975086.1	glycosyltransferase family 4 protein	1	1	1	1	1	1	1	1+	1+	1	1	1	1	1	1	1	1	1	1	1	1
Cell wall/membrane/envelope biogenesis	WP_037978089.1	WecB/TagA/CpsF family glycosyltransferase	1	1	1	1	1	1	1	1	1+	1	1	1	1	1	1	1	1	1	1	1	1
Cell wall/membrane/envelope biogenesis	WP_051682827.1	glycosyltransferase family 39 protein	0	0	0	0	0	1	1	1+	1	1+	1	0	0	0	0	1	1	1	1	1	1
Cell wall/membrane/envelope biogenesis	WP_009201397.1	glycosyltransferase family 9 protein	1	1	1	1	1	0	0	1+	1	0	0	1	1	0	1	0	0	0	0	0	0
Cell wall/membrane/envelope biogenesis	WP_009201398.1	glycosyltransferase family 4 protein	1	1	1+	1+	1	0	0	0	0	0	0	0	0	0	0	0	0	0	0	0	0
Cell wall/membrane/envelope biogenesis	WP_051682639.1	glycosyltransferase	0	0	0	0	0	1	1	0	0	0	1	0	0	0	0	1+	1+	1+	1+	1+	1+
Cell wall/membrane/envelope biogenesis	WP_008710174.1	glycosyltransferase	0	0	0	0	0	0	1+	0	0	0	1+	0	0	0	0	0	0	0	0	0	0
Cell wall/membrane/envelope biogenesis	WP_034443294.1	glycosyltransferase	0	0	0	0	0	1+	0	0	0	0	0	0	0	0	0	0	0	0	0	0	0
Cell wall/membrane/envelope biogenesis	WP_037976653.1	glycosyltransferase family 2 protein	0	1	0	1	0	0	0	0	0	1+	0	0	0	0	0	1	1	1	1	1	1
Cell wall/membrane/envelope biogenesis	WP_050767890.1	glycosyltransferase family 39 protein	1	1+	0	1	1	0	0	0	0	0	0	0	0	0	0	0	0	0	0	0	0
Cell wall/membrane/envelope biogenesis	WP_168952219.1	glycosyltransferase family 4 protein	0	0	0	0	0	1+	0	0	0	1+	0	0	0	0	0	0	0	0	0	0	0
Cellular community	ftsY	signal recognition particle protein	1	1	1	1	1	1	1	1	1+	1	1	1+	1	1	1	1	1	1	1	1	1
Cellular community	secA	preprotein translocase subunit SecA	1	1	1	1	1	1	1	1	1+	1	1	1	1	1	1	1	1	1	1	1	1
Cellular community	secE	preprotein translocase subunit SecE	1	1	1	1	1	1	1	1	1	1	1	1+	1	1	1	1	1	1	1	1	1
Cellular community	WP_008711980.1	hypothetical protein	0	0	0	0	0	1+	1+	1	0	1	1+	0	0	0	0	0	0	0	0	0	0
Cellular community	WP_037977154.1	Ig-like domain-containing protein	0	0	0	0	0	1+	1+	1+	1	1+	1+	0	0	0	0	1+	1+	1+	1+	1+	1+
Cellular community	WP_037978164.1	YidC/Oxa1 family membrane protein insertase	1	1	1	1	1	1	1	1	1	1	1	1+	1	1	1	1+	1+	1+	1+	1+	1+
Cellular community	WP_216092821.1	hypothetical protein	0	0	0	0	0	1	1	1+	1	1+	1	1+	1+	1+	1+	1	1	1	1	1	1
Coenzyme transport and metabolism	WP_009200858.1	lipoate--protein ligase	1+	1+	1	1+	1+	0	0	0	0	0	0	0	0	0	0	0	0	0	0	0	0
Coenzyme transport and metabolism	WP_120373181.1	class I SAM-dependent methyltransferase	0	0	0	0	0	0	0	0	0	0	0	1	1	1	1+	0	0	0	0	0	0
Coenzyme transport and metabolism	WP_201769334.1	TOBE domain-containing protein	1	1	1	1	1	1	1	1	1+	1	1	1	1	1	1	1	1	1	1	1	1
Coenzyme transport and metabolism	rsmI	16S rRNA (cytidine(1402)-2'-O)-methyltransferase	1	1	1	1	1	1+	1+	1	1	1	1+	1	1	1	1	1	1	1	1	1	1
Coenzyme transport and metabolism	WP_037975313.1	hypothetical protein	0	0	0	0	0	1	1	1+	1	1+	1	0	0	0	0	1	1	1	1	1	1
Coenzyme transport and metabolism	WP_037976070.1	TonB-dependent receptor	1	1+	1	1+	1	1	1	1+	1	1+	1	0	0	0	0	1	1	1	1	1	1
Coenzyme transport and metabolism	WP_051682888.1	tRNA 2-thiocytidine biosynthesis protein TtcA	1	1	0	1	1	1	1	1	1	1	1	1	1	1	1	1+	1+	1+	1+	1+	1+
Coenzyme transport and metabolism	WP_141730466.1	HesA/MoeB/ThiF family protein	1+	1	1	1	1+	1	1	1+	1+	1+	1	0	0	0	0	1	1	1	1	1	1
Coenzyme transport and metabolism	WP_141730486.1	tRNA-dihydrouridine synthase family protein	1	1	1	1	1	1	1	1	1	1	1	1+	1+	1+	1	1	1	1	1	1	1
Coenzyme transport and metabolism	ppk1	polyphosphate kinase 1	0	0	0	0	0	1+	1+	1+	1	1+	1+	0	0	0	0	0	0	0	0	0	0
Coenzyme transport and metabolism	WP_009200432.1	protein arginine kinase	1+	1	1+	1	1+	0	0	0	0	0	0	0	0	0	0	0	0	0	0	0	0
Coenzyme transport and metabolism	WP_009201053.1	protein-L-isoaspartate(D-aspartate) O-methyltransferase	1+	1	1	1	1+	0	0	0	0	0	0	0	0	0	0	0	0	0	0	0	0
Coenzyme transport and metabolism	WP_051682845.1	bifunctional ADP-dependent NAD(P)H-hydrate dehydratase/NAD(P)H-hydrate epimerase	1	1	1	1	1	1	1	1	1+	1	1	1+	1+	1+	1+	1	1	1	1	1	1
CRISPR system	WP_081839453.1	CRISPR-associated helicase/endonuclease Cas3	0	1	0	1	0	0	1+	1+	0	1	1+	1	1	0	0	1	1	1	1	1	1
CRISPR system	cas2	CRISPR-associated endonuclease Cas2	1+	1+	1+	1+	1+	1	0	0	0	1	0	0	0	0	0	1	1	1	1	1	1
CRISPR system	cas1b	type I-B CRISPR-associated endonuclease Cas1	1	1	1	1	1	1	0	0	0	1+	0	0	0	0	0	1	1	1	1	1	1
CRISPR system	cas6	CRISPR-associated endoribonuclease Cas6	1	1	1	1	1	1	0	0	0	1	0	0	0	0	0	1+	1+	1+	1+	1+	1+
CRISPR system	cas1c	type I-C CRISPR-associated endonuclease Cas1	0	0	0	0	0	1+	1+	1+	1	1	1+	1	1	0	0	0	0	0	0	0	0
CRISPR system	group_3773	type III-B CRISPR-associated protein Cas10/Cmr2	0	1+	0	1+	0	0	0	0	0	0	0	0	0	0	0	0	0	0	0	0	0
CRISPR system	casA	type I-E CRISPR-associated protein Cse1/CasA	0	0	0	0	0	0	0	0	0	0	0	0	0	0	1+	0	0	0	0	0	0
CRISPR system	WP_195838886.1	type I-E CRISPR-associated protein Cse2/CasB	0	0	0	0	0	0	0	0	0	0	0	0	0	0	1+	0	0	0	0	0	0
CRISPR system	group_4845	type I-B CRISPR-associated protein Cas5	0	0	1+	0	0	0	0	0	0	0	0	0	0	0	0	0	0	0	0	0	0
CRISPR system	group_4846	type I-B CRISPR-associated protein Cas7/Cst2/DevR	0	0	1+	0	0	0	0	0	0	0	0	0	0	0	0	0	0	0	0	0	0
CRISPR system	cas8a1	type I-B CRISPR-associated protein Cas8b1/Cst1	0	0	1+	0	0	0	0	0	0	0	0	0	0	0	0	0	0	0	0	0	0
CRISPR system	cas3	CRISPR-associated helicase Cas3'	0	0	0	0	0	1	0	0	0	1+	0	0	0	0	0	0	0	0	0	0	0
CRISPR system	cas5b	type I-B CRISPR-associated protein Cas5b	0	1+	0	1+	0	0	0	0	0	0	0	0	0	0	0	1	1	1	1	1	1
CRISPR system	cas7b	type I-B CRISPR-associated protein Cas7/Csh2	0	1+	0	1+	0	0	0	0	0	0	0	0	0	0	0	1	1	1	1	1	1
CRISPR system	cas7c	type I-C CRISPR-associated protein Cas7/Csd2	0	0	0	0	0	0	1	1	1+	1	1	1	1	0	0	0	0	0	0	0	0
CRISPR system	cas8c	type I-C CRISPR-associated protein Cas8c/Csd1	0	0	0	0	0	0	1+	1	0	1	1+	1	1	0	0	0	0	0	0	0	0
CRISPR system	csm5	type III-A CRISPR-associated RAMP protein Csm5	0	0	0	0	0	1+	1+	0	0	0	1+	0	0	0	0	0	0	0	0	0	0
Other defense system	WP_051682738.1	restriction endonuclease subunit S	0	0	0	0	0	0	0	0	0	0	0	0	0	0	0	1+	1+	1+	1+	1+	1+
Other defense system	WP_008712080.1	restriction endonuclease	0	0	0	0	0	0	1+	0	0	0	1+	0	0	0	0	0	0	0	0	0	0
Other defense system	WP_111089617.1	ATP-binding protein	1	1+	1	1	1	0	0	0	0	0	0	0	0	0	0	0	0	0	0	0	0
Other defense system	WP_037974278.1	restriction endonuclease DpnI	0	0	0	0	0	0	0	0	0	0	0	0	0	0	0	1+	1+	1+	1+	1+	1+
Other defense system	WP_074198997.1	restriction endonuclease	0	0	0	1+	0	0	0	0	0	0	0	0	0	0	0	0	0	0	0	0	0
Other defense system	WP_074198999.1	restriction endonuclease	0	0	0	1+	0	0	0	0	0	0	0	0	0	0	0	0	0	0	0	0	0
Other defense system	WP_147564212.1	HipA domain-containing protein	0	0	0	0	0	1+	1	0	1	0	1	0	0	0	0	0	0	0	0	0	0
Other defense system	WP_037975931.1	type I restriction-modification system subunit M	0	0	0	0	0	0	0	0	0	1	0	0	0	1	0	1+	1+	1+	1+	1+	1+
Other defense system	WP_008709189.1	polysaccharide biosynthesis C-terminal domain-containing protein	0	0	0	0	0	1	1	1	0	1+	1	0	0	0	0	0	0	0	0	0	0
Other defense system	WP_008710041.1	DUF262 domain-containing protein	0	0	0	0	0	0	1	0	0	1+	1	0	0	0	0	0	0	0	0	0	0
Other defense system	WP_087365434.1	N-6 DNA methylase	0	0	0	0	0	0	0	0	1+	0	0	0	0	0	0	0	0	0	0	0	0
Other defense system	WP_037978725.1	HNH endonuclease	0	0	0	0	0	1	1	1	1	0	1	0	1	0	0	1+	1+	1+	1+	1+	1
Drugresistance: antimicrobial	WP_051682671.1	N-acetylmuramoyl-L-alanine amidase	1	1	1	1	1	1+	1+	1	1	1	1+	1	1	1	1	1	1	1	1	1	1
Drugresistance: antimicrobial	purH	bifunctional phosphoribosylaminoimidazolecarboxamide formyltransferase/IMP cyclohydrolase	1	1	1	1	1	1	1	1	1+	1	1	1	1	1	1	1	1	1	1	1	1
Drugresistance: antimicrobial	WP_037978160.1	Do family serine endopeptidase	1+	1	1	1	1+	1	1	1	1	1	1	1	1+	1+	1	1	1	1	1	1	1
Drugresistance: antimicrobial	WP_051682889.1	PBP1A family penicillin-binding protein	1	1+	1	1+	1	1+	1+	1	1	1	1+	1	1	1	1	1	1	1	1	1	1
Drugresistance: antimicrobial	WP_037977850.1	D-alanine--D-alanine ligase	1	1	1	1	1	1	1	1	1	1	1	0	0	0	0	1+	1+	1+	1+	1+	1+
Energy production and conversion	WP_147564208.1	molybdopterin-dependent oxidoreductase	0	0	0	0	0	1+	1+	1+	0	1+	1+	0	0	0	0	0	0	0	0	0	0
Energy production and conversion	WP_120372969.1	sodium:proton antiporter	0	0	0	0	0	0	0	1+	0	1+	0	1	1	1	1	0	0	0	0	0	0
Energy production and conversion	WP_037977925.1	nitrogenase component 1 type oxidoreductase	0	0	0	0	0	1+	1+	1	0	1+	1+	1	1	1	0	1+	1+	1+	1+	1+	1+
Energy production and conversion	WP_037976449.1	V-type ATP synthase subunit F	1	1+	1	1+	1	1	1	1	1	1	1	1	1	1	1	1	1	1	1	1	1
Energy production and conversion	WP_037974489.1	nitroreductase family protein	0	0	0	0	0	1	1	1	1+	1	1	0	0	0	0	1	1	1	1	1	1
Energy production and conversion	WP_009202419.1	DUF1116 domain-containing protein	1+	1	0	0	1+	0	0	0	0	0	0	0	0	0	0	0	0	0	0	0	0
Energy production and conversion	WP_009201272.1	radical SAM protein	1+	1	1+	1	1+	0	0	0	0	0	0	0	0	0	0	0	0	0	0	0	0
Energy production and conversion	WP_008713064.1	nitroreductase family protein	0	0	0	0	0	1	1	1	1	1	1	1	1+	1+	1	0	0	0	0	0	0
Energy production and conversion	WP_037976141.1	electron transfer flavoprotein subunit alpha/FixB family protein	1	1	1	1	1	1	1	1	1	1	1	1	1	0	1+	1	1	1	1	1	1
Energy production and conversion	WP_009200519.1	DUF4040 domain-containing protein	1	1	1+	1	1	0	0	0	0	0	0	1	1	1	1	0	0	0	0	0	0
Energy production and conversion	WP_037974879.1	iron-sulfur cluster assembly scaffold protein	1	1	1	1	1	1	1	1	1	1	1	1	1	1	1	1+	1+	1+	1+	1+	1+
Energy production and conversion	WP_078016937.1	flavodoxin	0	0	0	0	0	0	0	0	0	0	0	1	1	1	1+	0	0	0	0	0	0
Energy production and conversion	fumC	class II fumarate hydratase	0	0	0	0	0	1	0	0	0	0	0	1+	1+	1+	1	0	0	0	0	0	0
Energy production and conversion	WP_037974077.1	aldo/keto reductase	1	1	1	1	1	1	1	1	1+	1+	1	1+	1	1	1+	1	1	1	1	1	1
Energy production and conversion	WP_158095965.1	citrate:H+ symporter	0	0	0	0	0	0	0	0	1+	0	0	0	0	0	0	0	0	0	0	0	0
Energy production and conversion	WP_008708963.1	4Fe-4S binding protein	0	0	0	0	0	1+	1+	1+	0	1+	1+	0	0	0	0	0	0	0	0	0	0
Energy production and conversion	amrS	Radical SAM domain protein	1	1+	1	1+	1	1	1	1	1	1	1	1	1	1	1	0	0	0	0	0	0
Energy production and conversion	hxsB	His-Xaa-Ser system radical SAM maturase HxsB	0	1+	0	0	0	0	0	0	0	0	0	0	0	0	0	0	0	0	0	0	0
Energy production and conversion	iorA	indolepyruvate ferredoxin oxidoreductase subunit alpha	1	1+	1	1+	1	1+	1+	1	1+	1	1+	1	1+	1+	1	1+	1+	1+	1+	1+	1+
Energy production and conversion	WP_037973920.1	radical SAM protein	1	1	1+	1	1	0	0	0	0	0	0	1	1	1	1	1	1	1	1	1	1
Energy production and conversion	WP_037974322.1	class II SORL domain-containing protein	1+	1	1+	1	1+	1+	1+	1+	1+	1+	1+	1+	1	1+	1	1+	1+	1+	1+	1+	1+
Energy production and conversion	WP_037974855.1	indolepyruvate oxidoreductase subunit beta	1	1	1	1	1	1	1	1	1	1	1	1	1	1	1	1+	1+	1+	1+	1+	1+
Energy production and conversion	WP_037975281.1	glycine/sarcosine/betaine reductase component B subunit	1+	1+	1+	1	1+	1	1	1	1+	1	1	1+	1+	1+	1+	1	1	1	1	1	1
Energy production and conversion	WP_037975693.1	sulfide/dihydroorotate dehydrogenase-like FAD/NAD-binding protein	0	0	0	0	0	1	1	1	1+	1	1	1	1	1	1	1+	1+	1+	1+	1+	1+
Energy production and conversion	WP_037976145.1	electron transfer flavoprotein subunit beta/FixA family protein	1+	1	1+	1	1+	1+	1	1+	1	1+	1	1	1	0	1	1	1	1	1	1	1
Energy production and conversion	WP_037976514.1	(2Fe-2S)-binding protein	1+	1	1+	1	1+	1+	1+	1+	1+	1+	1+	0	0	0	0	1+	1	1	1	1	1
Energy production and conversion	WP_037976515.1	FAD-dependent oxidoreductase	1+	1	1+	1	1+	1	1	1	1	1	1	1	1	1	1	1	1	1	1	1	1
Energy production and conversion	WP_037978173.1	NAD/NADP-dependent octopine/nopaline dehydrogenase family protein	0	1	0	0	0	1+	0	0	1	0	0	1	1	1	1	1	1	1	1	1	1
Energy production and conversion	WP_050767840.1	formate dehydrogenase accessory sulfurtransferase FdhD	1+	1	1+	1	1+	1	1	1	0	1	1	0	0	0	0	0	0	0	0	0	0
Energy production and conversion	WP_051682527.1	FAD-dependent oxidoreductase	1	1	1	1	1	1	1	1	1	1	1	1	1	1	1	1+	1+	1+	1+	1+	1+
Energy production and conversion	WP_051682843.1	CoA transferase	1	0	0	0	1	1	1	1	1+	1	1	1	1+	1+	1	1	1	1	1	1	1
Energy production and conversion	WP_081839400.1	NAD/NADP-dependent octopine/nopaline dehydrogenase family protein	0	0	0	0	0	0	0	0	1	0	0	0	0	0	0	1+	1+	1+	1+	1+	1+
Energy production and conversion	WP_081839513.1	ferredoxin	1+	1	1	1	1+	1	1	1	1	1	1	1	1	1	1	1+	1+	1+	1+	1+	1+
Energy production and conversion	WP_154528699.1	DUF401 family protein	0	0	0	0	0	0	0	0	0	0	0	1	1	1+	1+	0	0	0	0	0	0
Energy production and conversion	WP_201769378.1	DUF362 domain-containing protein	1+	1	1+	1	1+	1	1	1	1+	1	1	1	1	1	1	1	1	1	1	1	1
Energy production and conversion	WP_037973984.1	V-type ATP synthase subunit A	1	1+	1	1+	1	1	1	1	1	1	1	1	1	1	1	1	1	1	1	1	1
Energy production and conversion	WP_037974748.1	rubrerythrin family protein	1	1	1	1	1	1+	1+	1	1	1	1+	1	1	1+	1	1	1	1	1	1	1
Energy production and conversion	WP_037976445.1	V-type ATP synthase subunit B	1	1	1	1	1	1	1	1	1	1	1	1	1	1	1+	1	1	1	1	1	1
Energy production and conversion	WP_037973974.1	V-type ATP synthase subunit D	1	1	1	1	1	1	1	1	1	1	1	1	1	1+	1	1+	1+	1+	1+	1+	1+
Energy production and conversion	WP_037976471.1	nitroreductase family protein	1	1	1	1	1	1+	1	1	1	1	1	1	1	1	1	1	1	1	1	1	1
Energy production and conversion	rsxC	electron transport complex subunit RsxC	1	1	1	1	1	1+	1+	1+	1+	1+	1+	1	1	1	1	1	1	1	1	1	1
Energy production and conversion	WP_037976200.1	lactate utilization protein	1	1	1	1	1	1	1	1	1	1	1	1	1+	1	1+	1	1	1	1	1	1
Energy production and conversion	WP_201769371.1	4Fe-4S binding protein	1	1	1	1	1	1+	1+	1	1	1	1+	1	1	1	1	1	1	1	1	1	1
Energy production and conversion	WP_037974137.1	formate--tetrahydrofolate ligase	1+	1	1+	1	1+	1	1	1	1	1	1	1	1	1	1	1	1	1	1	1	1
Energy production and conversion	nuoF	4Fe-4S binding protein	1+	1+	1+	1	1+	1+	1+	1+	1	1+	1+	1+	1+	1+	1+	1+	1+	1+	1+	1+	1+
Energy production and conversion	WP_037973980.1	ATPase	1	1	1	1	1	1	1	1+	1	1+	1	1+	1+	1+	1+	1	1	1	1	1	1
Energy production and conversion	WP_037974148.1	FprA family A-type flavoprotein	1+	1	1+	1	1+	1	1	1	1	1	1	1	1	1	1	1	1	1	1	1	1
Energy production and conversion	WP_037976460.1	hypothetical protein	1+	1+	1	1	1+	1	1	1+	1	1+	1	1+	1+	1+	1	1	1	1	1	1	1
Energy production and conversion	WP_081839458.1	rubredoxin	1	1	1+	1	1	1+	1+	1+	1	1+	1+	1	1	1	1	1	1	1	1	1	1
Energy production and conversion	WP_037976456.1	V-type ATP synthase subunit K	1+	1	1+	1	1+	1	1	1	1	1	1	1	1	1	1	1	1	1	1	1	1
Energy production and conversion	WP_037974156.1	sodium ion-translocating decarboxylase subunit beta	0	1	1+	1	0	1	1	1	1+	1	1	1	1+	1+	1	1	1	1	1	1	1
Energy production and conversion	WP_037976689.1	TraR/DksA C4-type zinc finger protein	1	0	0	0	1	1	1	1	1	1	1	1+	1	1	1+	1	1	1	1	1	1
Energy production and conversion	WP_081839494.1	radical SAM protein	1	1	1	1	1	1	1	1	1+	1	1	0	0	0	0	1	1	1	1	1	1
Energy production and conversion	WP_037976796.1	dicarboxylate/amino acid:cation symporter	1	1	1	1	1	1+	1+	1	1	1	1+	0	0	0	0	1	1	1	1	1	1
Energy production and conversion	nuoE	NADH-quinone oxidoreductase subunit NuoE	1+	1+	1+	1+	1+	1+	1+	1	1	1	1+	0	0	0	0	1	1	1	1	1	1
Energy production and conversion	WP_037977545.1	4Fe-4S binding protein	1+	1+	1+	1	1+	1+	1+	1+	1	1+	1+	0	0	0	0	1+	1+	1+	1+	1+	1+
Energy production and conversion	WP_037974061.1	molybdopterin-dependent oxidoreductase	1	1	1	1	1	1+	1+	1+	1	1+	1+	0	0	0	0	1+	1+	1+	1+	1+	1+
Energy production and conversion	WP_081839437.1	nitroreductase family protein	0	0	0	0	0	1+	1+	1+	1	1+	1+	1	1	1	1	1	1	1	1	1	1
Energy production and conversion	WP_037978057.1	nitronate monooxygenase	0	0	0	0	0	1	1	1	1+	1	1	1	1	1	1	1+	1+	1+	1+	1+	1+
Energy production and conversion	citD	citrate lyase acyl carrier protein	0	0	0	0	0	1+	1+	1	1+	1	1+	1+	1	1	1+	1	1	1	1	1	1
Energy production and conversion	WP_037976224.1	NAD(P)H-dependent oxidoreductase	0	0	0	0	0	1	1	1	1	1	1	1+	1+	1+	1+	1	1	1	1	1	1
Energy production and conversion	WP_037974290.1	bifunctional 5,10-methylenetetrahydrofolate dehydrogenase/5,10-methenyltetrahydrofolate cyclohydrolase	0	0	0	0	0	1	1	1	1	1	1	1	1	1	1+	1	1	1	1	1	1
Energy production and conversion	WP_037976186.1	hydratase	0	0	0	0	0	1	1	1	1	1	1	1+	1	1	1+	1	1	1	1	1	1
Energy production and conversion	eutM	BMC domain-containing protein	1	1	1	1	1	1	1	1+	0	1+	1	0	0	0	0	1	1	1	1	1	1
Energy production and conversion	WP_141730448.1	hypothetical protein	0	0	0	0	0	1	1	1+	1	1+	1	0	0	0	0	1	1	1	1	1	1
Energy production and conversion	WP_201769373.1	aldehyde dehydrogenase family protein	0	0	0	0	0	1+	1+	1	1+	1	1+	0	0	0	0	1+	1+	1+	1+	1+	0
Energy production and conversion	WP_147564182.1	nitroreductase family protein	1	1	1	1	1	1	1	1	0	1+	1	0	0	0	0	0	0	0	0	0	0
Energy production and conversion	WP_057941032.1	ATPase	1+	1	1+	1	1+	0	0	0	0	0	0	1	1	1	1	0	0	0	0	0	0
Energy production and conversion	WP_057940690.1	alpha-hydroxy-acid oxidizing protein	1	1	1	1	1	0	0	0	0	0	0	1+	1	1	1	0	0	0	0	0	0
Energy production and conversion	WP_051682521.1	phosphoadenosine phosphosulfate reductase family protein	0	1+	0	0	0	0	0	1	0	1	0	0	0	0	0	1	1	1	1	1	1
Energy production and conversion	WP_037977880.1	CoA-acylating methylmalonate-semialdehyde dehydrogenase	0	0	0	0	0	0	1	1+	0	1	0	0	0	0	0	1	1	1	1	1	1
Energy production and conversion	WP_008711716.1	hypothetical protein	0	0	0	0	0	1+	1	1+	1	1+	1	0	1	1	0	0	0	0	0	0	0
Energy production and conversion	WP_040347865.1	dicarboxylate/amino acid:cation symporter	1	1	1	1+	1	0	0	0	1+	0	0	1	0	0	0	0	0	0	0	0	0
Energy production and conversion	WP_037973971.1	trimethylamine methyltransferase family protein	0	0	0	0	0	0	0	0	0	0	0	0	0	0	0	1+	1+	1+	1+	1+	1+
Energy production and conversion	WP_008708622.1	4Fe-4S binding protein	0	0	0	0	0	1+	1+	1+	0	1+	1+	0	0	0	0	0	0	0	0	0	0
Energy production and conversion	WP_009200231.1	MBL fold metallo-hydrolase	1	1+	0	1+	1	0	0	0	0	0	0	0	0	0	0	0	0	0	0	0	0
Energy production and conversion	WP_034444622.1	(2Fe-2S)-binding protein	0	0	0	0	0	1+	0	0	0	0	0	0	0	0	0	0	0	0	0	0	0
Energy production and conversion	WP_037977882.1	FAD-dependent oxidoreductase	1	1	1	1	1	1	1	1	1+	1	1	1	1	1	1	1	1	1	1	1	1
General function prediction	WP_037974340.1	amidohydrolase	1	1	1	1	1	1	1+	1	1	1	1+	1	1	1	1+	1	1	1	1	1	1
General function prediction	WP_037974667.1	amidohydrolase	1	1	1	1	1	1	1	1	1	1	1	1	1+	1+	1+	1	1	1	1	1	1
General function prediction	WP_009166004.1	nucleotide pyrophosphohydrolase	0	0	1+	0	0	0	0	0	0	0	0	1	1	1	0	0	0	0	0	0	0
General function prediction	WP_008709806.1	ATP-binding protein	0	0	0	0	0	1	1	0	1	0	1	1	1+	1+	0	0	0	0	0	0	0
General function prediction	WP_009200657.1	MmgE/PrpD family protein	1	1	1	1	1	0	1+	1+	0	1+	1+	1	1	0	1	0	0	0	0	0	0
General function prediction	WP_009200660.1	acyclic terpene utilization AtuA family protein	1	1	1	1+	1	0	0	0	0	0	0	0	0	0	0	0	0	0	0	0	0
General function prediction	WP_009200707.1	nucleotidyltransferase domain-containing protein	1	0	1+	0	1	0	0	0	0	0	0	0	0	0	0	0	0	0	0	0	0
General function prediction	WP_037974702.1	protein-ADP-ribose hydrolase	1	1+	1	1	1	1	1	1	1	1	1	1	1	1	1	1+	1+	1+	1+	1+	1+
General function prediction	WP_037975145.1	hydrolase	1	1	1	1	1	1	1	1	1+	1	1	1	1	1	1	1	1	1	1	1	1
General function prediction	WP_037975341.1	tetratricopeptide repeat protein	0	0	0	0	0	1+	1+	1+	1	1+	1+	0	0	0	0	1+	1+	1+	1+	1+	1+
General function prediction	WP_037975375.1	NADPH-dependent FMN reductase	1	1+	1+	1+	1	1	1	1	1	1	1	1+	1+	1	1+	1	1	1	1	1	1
General function prediction	WP_037975544.1	MBL fold metallo-hydrolase	1	1+	1	1+	1	1	1	1	1	1	1	1	1	1	1	1	1	1	1	1	1
General function prediction	WP_037975870.1	carbon-nitrogen family hydrolase	1	1	1	1	1	1	1	1+	1	1+	1	1+	1+	1+	1	1	1	1	1	1	1
General function prediction	WP_037977064.1	HAD family phosphatase	1+	1	1+	1	1+	1	1	1	1	1	1	1+	1+	1+	1+	1	1	1	1	1	1
General function prediction	WP_037977171.1	Cof-type HAD-IIB family hydrolase	1	1+	1	1+	1	1	1	1	1	1	1	1	1	1	1	1	1	1	1	1	1
General function prediction	WP_037978195.1	MBL fold metallo-hydrolase	0	0	0	0	0	1+	1+	1+	1	1+	1+	0	0	1	0	1	1	1	1	1	1
General function prediction	WP_037978531.1	alpha/beta hydrolase	0	0	0	0	0	1	1	1	1+	1	1	1+	0	0	1	1	1	1	1	1	1
General function prediction	WP_040348203.1	hydrogenase expression protein HypA/HybF	1	1+	1	1+	1	0	0	0	0	0	0	0	0	0	0	0	0	0	0	0	0
General function prediction	WP_051682934.1	terminase large subunit	0	0	0	0	0	1+	1	1	1	0	1	0	1	0	0	1	1	1	1	1	1
General function prediction	WP_070113610.1	hypothetical protein	0	0	0	0	0	1	1+	0	1	0	1+	0	0	0	0	1	1	1	1	1	1
General function prediction	WP_083489936.1	Gfo/Idh/MocA family oxidoreductase	1+	1	1	1	1+	0	0	0	0	0	0	0	0	0	0	0	0	0	0	0	0
General function prediction	WP_087365586.1	flavin reductase	0	0	0	0	0	0	0	0	1	0	0	1+	0	0	0	0	0	0	0	0	0
General function prediction	WP_087366995.1	MmgE/PrpD family protein	0	0	0	0	0	0	0	0	1+	0	0	0	0	0	0	0	0	0	0	0	0
General function prediction	WP_154529599.1	amidohydrolase	0	0	0	0	0	0	0	1	1	1	0	1	1+	1+	1	0	0	0	0	0	0
General function prediction	WP_168170105.1	DUF4411 family protein	0	0	0	0	0	0	0	0	0	0	0	1+	1+	0	0	0	0	0	0	0	0
General function prediction	WP_199674660.1	alpha/beta hydrolase	0	0	0	0	0	0	0	0	0	0	0	0	0	1+	0	0	0	0	0	0	0
General function prediction	WP_205630809.1	aldo/keto reductase	0	0	0	0	0	0	0	1	1+	0	0	0	0	0	0	1+	1+	1+	1+	1+	1+
General function prediction	WP_009200718.1	DUF86 domain-containing protein	1+	1	1+	1	1+	0	0	0	0	0	0	0	0	0	0	0	0	0	0	0	0
General function prediction	WP_037974433.1	HD domain-containing protein	1	1	1	1	1	1	1	1	1	1	1	1	1	1	1	1+	1+	1+	1+	1+	1+
General function prediction	WP_168950380.1	MBL fold metallo-hydrolase	0	0	0	0	0	0	0	1	1+	1	0	0	0	0	0	0	0	0	0	0	0
Heatshock protein-molecular chaperone	clpB	ATP-dependent Clp protease ATP-binding subunit ClpB	1	1	1	1	1	1+	1+	1+	1+	1+	1+	1	1	1	1+	1	1	1	1	1	1
Heatshock protein-molecular chaperone	clpX	ATP-dependent Clp protease ATP-binding subunit ClpX	1+	1	1+	1	1+	1	1	1	1	1	1	1	1	1	1	1	1	1	1	1	1
Heatshock protein-molecular chaperone	clpP	ATP-dependent Clp endopeptidase proteolytic subunit ClpP	1	1	1	1	1	1+	1+	1+	1	1+	1+	1+	1	1+	1+	1	1	1	1	1	1
Heatshock protein-molecular chaperone	groES	co-chaperone GroES	1	1	1	1	1	1	1	1	1	1	1	1	1	1	1	1+	1+	1+	1+	1+	1+
Heatshock protein-molecular chaperone	groEL	chaperonin GroEL	1	1+	1	1+	1	1	1	1	1	1	1	1+	1	1	1	1	1	1	1	1	1
Heatshock protein-molecular chaperone	dnaJ	molecular chaperone DnaJ	1	1	1	1	1	1	1	1	1+	1	1	1	1	1	1	1	1	1	1	1	1
Heatshock protein-molecular chaperone	dnaK	molecular chaperone DnaK	1+	1	1+	1	1+	1	1	1	1	1	1	1	1	1	1	1	1	1	1	1	1
Heatshock protein-molecular chaperone	WP_008712981.1	Hsp20/alpha crystallin family protein	1	1	1	1	1	1+	1+	1	1	1	1+	1	1+	1+	1	0	0	0	0	0	0
Heatshock protein-molecular chaperone	flhB	EscU/YscU/HrcU family type III secretion system export apparatus switch protein	1+	1+	1	1+	1+	0	0	0	0	0	0	0	0	0	0	0	0	0	0	0	0
Heatshock protein-molecular chaperone	tssF	type VI secretion system baseplate subunit TssF	0	0	0	0	0	0	0	0	1+	0	0	0	0	0	0	0	0	0	0	0	0
Heatshock protein-molecular chaperone	tssA	type VI secretion system protein TssA	0	0	0	0	0	0	0	0	1+	0	0	0	0	0	0	0	0	0	0	0	0
Heatshock protein-molecular chaperone	hemW	radical SAM family heme chaperone HemW	1	1	1	1	1	1	1	1+	1	1+	1	1	1	1	1	1	1	1	1	1	1
Heatshock protein-molecular chaperone	hypA	hydrogenase maturation nickel metallochaperone HypA	1	1	1	1	1	0	0	0	0	0	0	1+	1+	1+	1+	0	0	0	0	0	0
Heatshock protein-molecular chaperone	hypB	hydrogenase nickel incorporation protein HypB	1+	1+	1+	1+	1+	0	0	0	0	0	0	1+	1+	1+	1+	0	0	0	0	0	0
Heatshock protein-molecular chaperone	WP_037977696.1	AAA family ATPase	0	0	0	0	0	1+	1+	1+	1+	1+	1+	0	0	0	0	1+	1+	1+	1+	1+	1+
Heatshock protein-molecular chaperone	WP_037977829.1	cold-shock protein CspA	1	1	1	1	1	1+	1+	1+	1+	1+	1+	1	1	1	1	1+	1+	1+	1+	1+	1+
Horizontal gene transfer	recA	recombinase RecA	1+	1	1+	1	1+	1	1	1	1	1+	1	1	1	1	1	1	1	1	1	1	1
Horizontal gene transfer	WP_008710747.1	ISNCY family transposase	1+	0	1	0	1+	1+	1	0	0	0	1	0	1+	1	1	1	1	1	1	1	1
Horizontal gene transfer	WP_037974989.1	recombinase family protein	0	0	0	1	0	1+	1	1	1	1	1	0	0	0	0	1	1	1	1	1	1
Horizontal gene transfer	WP_037975772.1	tyrosine-type recombinase/integrase	1+	1+	1+	1+	1+	1+	1+	1+	1+	1+	1+	1+	1+	1+	1+	1+	1+	1+	1+	1+	1+
Horizontal gene transfer	WP_037978695.1	site-specific integrase	0	0	0	0	0	1	1	1	1+	1	1	1+	0	0	0	1+	1+	1+	1+	1+	1+
Horizontal gene transfer	WP_066742107.1	IS256 family transposase	0	1	0	0	0	1	1	1+	1	0	1	0	0	0	0	1+	1	1	1	1	1
Horizontal gene transfer	WP_187118624.1	IS1634 family transposase	1	1	1	1	1	1+	1+	0	0	0	1+	1+	1	0	1	0	0	0	0	0	0
Horizontal gene transfer	WP_039916703.1	ISAs1 family transposase	0	0	0	0	0	1+	1	0	1	0	1	1	1	1	1	0	0	1	0	0	0
Horizontal gene transfer	WP_081839602.1	IS630 transposase-related protein	0	0	0	0	0	0	0	0	1+	0	0	0	0	0	0	1	1	1	1	1	1
Horizontal gene transfer	WP_081839497.1	transposase	0	0	0	0	0	0	0	0	1+	0	0	0	0	0	0	1	1	1	1	1	1
Horizontal gene transfer	WP_057940832.1	Rpn family recombination-promoting nuclease/putative transposase	1+	1+	1	1+	1+	0	0	0	0	0	0	0	0	0	0	0	0	0	0	0	0
Horizontal gene transfer	tnpB	IS66 family insertion sequence element accessory protein TnpB	0	0	0	0	0	1+	1	1	0	1	1	0	0	0	0	0	0	0	0	0	0
Horizontal gene transfer	WP_040347867.1	ISLre2 family transposase	1	1+	1+	1	1	0	0	0	0	0	0	0	0	0	0	0	0	0	0	0	0
Horizontal gene transfer	WP_014806122.1	ISL3 family transposase	1+	1	1	0	1+	0	0	0	0	0	0	0	0	0	0	0	0	0	0	0	0
Horizontal gene transfer	WP_205948241.1	recombinase family protein	0	0	0	0	0	0	0	0	0	1+	0	0	1	0	0	0	0	0	0	0	0
Horizontal gene transfer	group_2803	IS200/IS605 family transposase	1+	0	0	0	1+	0	0	0	0	0	0	0	0	0	0	0	0	0	0	0	0
Horizontal gene transfer	WP_009200642.1	transposase	1+	0	0	0	1+	0	0	0	0	0	0	0	0	0	0	0	0	0	0	0	0
Horizontal gene transfer	WP_002837184.1	IS1595-like element ISSag10 family transposase	0	0	0	0	0	0	0	1+	0	0	0	0	0	0	0	0	0	0	0	0	0
Horizontal gene transfer	WP_147413033.1	transposase	0	0	0	0	0	0	0	0	0	0	0	0	0	1+	0	0	0	0	0	0	0
Horizontal gene transfer	WP_008711132.1	transposase	0	0	0	0	0	0	1+	1	0	1	1+	0	0	0	0	0	0	0	0	0	0
Horizontal gene transfer	WP_009200704.1	transposase	1+	1	1	0	1+	0	0	0	0	0	0	0	0	0	0	0	0	0	0	0	0
Horizontal gene transfer	WP_009202068.1	transposase	1	0	0	1+	1	0	0	0	0	0	0	0	0	0	0	0	0	0	0	0	0
Horizontal gene transfer	WP_087988643.1	transposon-encoded TnpW family protein	0	0	0	0	0	0	0	0	0	1+	0	0	0	0	0	0	0	0	0	0	0
Lipid transport and metabolism	WP_037975033.1	ethanolamine ammonia-lyase subunit EutB	0	0	0	0	0	1+	1+	1	0	1	1+	0	0	0	0	1	1	1	1	1	1
Lipid transport and metabolism	WP_081839492.1	ketoacyl-ACP synthase III	1	1	1	1	1	1	1+	1	1	1+	1+	1+	1	1	1+	1	1	1	1	1	1
Lipid transport and metabolism	WP_037973928.1	2-hydroxyacyl-CoA dehydratase	1	1	1	1	1	1	1	1	1	1	1	1	1+	1+	1	1	1	1	1	1	1
Lipid transport and metabolism	plsY	glycerol-3-phosphate 1-O-acyltransferase PlsY	1	1	1	1	1	1+	1+	1	1	1	1+	1	1	1	1	1	1	1	1	1	1
Lipid transport and metabolism	WP_037976028.1	NAD(P)-dependent glycerol-3-phosphate dehydrogenase	1	1	1+	1	1	1	1	1	1+	1	1	1	1	1	1	1	1	1	1	1	1
Lipid transport and metabolism	WP_037976813.1	(2Fe-2S)-binding protein	1	1	1+	1	1	1	1	1+	1+	1+	1	1	1	1	1	1+	1+	1+	1+	1+	1+
Lipid transport and metabolism	WP_051682761.1	hypothetical protein	0	0	0	0	0	1	1	1+	1	1+	1	1	1	1	1	1	1	1	1	1	1
Lipid transport and metabolism	WP_051682828.1	acyl-CoA mutase large subunit family protein	0	0	0	0	0	1	1	1	0	1	1	1	1	1	1	1+	1+	1+	1+	1+	1+
Lipid transport and metabolism	WP_078015041.1	NAD(P)-dependent oxidoreductase	0	0	0	0	0	0	0	1	1+	1	0	1	1+	1+	1	0	0	0	0	0	0
Lipid transport and metabolism	WP_037976342.1	acyltransferase	0	0	0	0	0	0	0	0	0	0	0	0	0	0	0	1+	1+	1+	1+	1+	1
Lipid transport and metabolism	WP_078016660.1	alpha/beta fold hydrolase	0	0	0	0	0	0	0	0	0	0	0	1	1+	1+	0	0	0	0	0	0	0
Lipopolysaccharide biosynthesis	gmhA	HAD family hydrolase	1+	1+	1+	1+	1+	1	1	1	1	0	1	1	1	0	1	0	0	0	0	0	0
Lipopolysaccharide biosynthesis	lpxK	tetraacyldisaccharide 4'-kinase	1	1	1	1	1	1	1	1	1	1	1	1+	1	1	1+	1	1	1	1	1	1
Lipopolysaccharide biosynthesis	rfaE2	bifunctional hydroxymethylpyrimidine kinase/phosphomethylpyrimidine kinase	1	1	1	1	1	0	0	1+	1	0	0	1	1	0	1	0	0	0	0	0	0
Metabolism of cofactors and vitamins	acpS	holo-ACP synthase	1	1	1	1	1	1	1	1+	1	1+	1	1	1	1	1	1	1	1	1	1	1
Metabolism of cofactors and vitamins	WP_057940727.1	ferritin-like domain-containing protein	1+	1+	1	1+	1+	0	0	0	0	0	0	0	0	0	0	0	0	0	0	0	0
Metabolism of cofactors and vitamins	WP_037974071.1	glutamate--tRNA ligase	1	1	1	1	1	1+	1+	1	1	1+	1+	1	1	1	1	1	1	1	1	1	1
Metabolism of cofactors and vitamins	cobO	cob(I)yrinic acid a,c-diamide adenosyltransferase	1	1	1	1	1	1+	1+	1+	1	1+	1+	1	1	1	1	1	1	1	1	1	1
Metabolism of cofactors and vitamins	nadE	NAD(+) synthase	1+	1	1+	1	1+	1+	1+	1	1	1+	1+	1	1	1	1	1	1	1	1	1	1
Metabolism of cofactors and vitamins	WP_037977164.1	biotin--[acetyl-CoA-carboxylase] ligase	1+	1+	1+	1+	1+	1	1	1	1+	1	1	1	1	1+	1	1	1	1	1	1	1
Metabolism of cofactors and vitamins	allB	dihydroorotase	1	1	1	1	1	1	1+	1+	1	1+	1+	1	1+	1+	1	1	1	1	1	1	1
Metabolism of cofactors and vitamins	dxs	1-deoxy-D-xylulose-5-phosphate synthase	1	1+	1	1+	1	1	1	1	1	1	1	1	1	1	1	1	1	1	1	1	1
Metabolism of cofactors and vitamins	coaBC	bifunctional phosphopantothenoylcysteine decarboxylase/phosphopantothenate--cysteine ligase CoaBC	1	1	1	1	1	1+	1+	1+	1	1+	1+	1+	1	1	1	1	1	1	1	1	1
Metabolism of cofactors and vitamins	WP_037974705.1	type III pantothenate kinase	1+	1	1	1	1+	1	1	1	1	1	1	1+	1	1	1	1	1	1	1	1	1
Metabolism of cofactors and vitamins	thyX	FAD-dependent thymidylate synthase	1	1	1	1	1	1	1	1	1	1	1	1	1	1	1	1+	1+	1+	1+	1+	1+
Metabolism of cofactors and vitamins	WP_037978097.1	riboflavin synthase	1	1	1	1	1	1	1	1	1+	1	1	1	1	1	1	1	1	1	1	1	1
Metabolism of cofactors and vitamins	ribE	6,7-dimethyl-8-ribityllumazine synthase	1	1	1	1	1	1+	1+	1+	1	1+	1+	1	1	1	1	1+	1+	1+	1+	1+	1+
Metabolism of cofactors and vitamins	WP_037978136.1	NAD(+)/NADH kinase	1	1	1	1	1	1	1	1	1+	1	1	1	1	1	1	1	1	1	1	1	1
Metabolism of cofactors and vitamins	hisC	histidinol-phosphate transaminase	1+	1	1+	1	1+	1	1	1	0	1	1	1	1	1	1	1	1	1	1	1	1
Metabolism of cofactors and vitamins	nudC	NAD(+) diphosphatase	1	1	1+	1	1	1	1	1+	0	1+	1	1	1	1	1	1	1	1	1	1	1
Metabolism of cofactors and vitamins	WP_037977293.1	molybdopterin molybdotransferase MoeA	1+	1	1+	1	1+	1	1	1	1	1	1	0	0	0	0	1	1	1	1	1	1
Metabolism of cofactors and vitamins	WP_070110197.1	sirohydrochlorin cobaltochelatase	0	0	0	0	0	1	1	1+	1	1+	1	1	1	1	1	1	1	1	1	1	1
Metabolism of cofactors and vitamins	WP_037978418.1	precorrin-8X methylmutase	0	0	0	0	0	1	1	1	1+	1+	1	1	1	1	1	1	1	1	1	1	1
Metabolism of cofactors and vitamins	WP_051682903.1	cobyric acid synthase	0	0	0	0	0	1	1	1	1	1	1	1	1+	1+	1	1	1	1	1	1	1
Metabolism of cofactors and vitamins	thiC	phosphomethylpyrimidine synthase ThiC	1	1+	1	1+	1	1	1	1	1	1	1	1	1	1	1	0	0	0	0	0	0
Metabolism of cofactors and vitamins	pdxS	pyridoxal 5'-phosphate synthase lyase subunit PdxS	1	1+	1	1+	1	1	1	1	1	1	1	0	0	0	0	0	0	0	0	0	0
Metabolism of cofactors and vitamins	WP_009200956.1	molybdenum cofactor guanylyltransferase	1	1+	1	1+	1	1	1	1	0	1	1	0	0	0	0	0	0	0	0	0	0
Metabolism of cofactors and vitamins	WP_078015725.1	lipoate--protein ligase	1+	1+	1	1+	1+	1	0	0	0	0	0	1	1+	1+	1	0	0	0	0	0	0
Metabolism of cofactors and vitamins	WP_057940983.1	nicotinamidase	1	1+	1+	1+	1	0	0	0	0	0	0	1	1	1	1	0	0	0	0	0	0
Metabolism of cofactors and vitamins	WP_009165098.1	2-dehydropantoate 2-reductase	0	1	0	1	0	0	0	1	0	1	0	1+	1	0	1+	0	0	0	0	0	0
Metabolism of cofactors and vitamins	WP_008709267.1	MBL fold metallo-hydrolase	0	0	0	0	0	1	1	1+	1	1+	1	0	0	0	0	0	0	0	0	0	0
Metabolism of cofactors and vitamins	lipA	lipoyl synthase	1	1	1	0	1+	0	0	0	0	0	0	0	0	0	0	0	0	0	0	0	0
Metabolism of cofactors and vitamins	WP_057940921.1	alkaline phosphatase	1+	0	0	0	1+	0	0	0	0	0	0	0	0	0	0	0	0	0	0	0	0
Metabolism of cofactors and vitamins	WP_154529551.1	bacterioferritin (cytochrome b1)	0	0	0	0	0	0	0	0	0	0	0	0	0	0	1+	0	0	0	0	0	0
Metabolism of terpenoids and polyketides	WP_037977969.1	1-deoxy-D-xylulose-5-phosphate reductoisomerase	1+	1	1+	1	1+	1	1	1	1	1	1	1	1	1	1	1	1	1	1	1	1
Metabolism of terpenoids and polyketides	ispF	2-C-methyl-D-erythritol 2,4-cyclodiphosphate synthase	1+	1	1+	1	1+	1	1	1	1	1	1	1	1	1	1	1	1	1	1	1	1
Metabolism of terpenoids and polyketides	WP_141730564.1	hypothetical protein	1+	1	1+	1	1+	1	1	1	1	1	1	1	1	1	1	1+	1+	1+	1+	1+	1+
Nucleotide transport and metabolism	guaB	IMP dehydrogenase	1+	1	1+	1	1+	1	1	1	1	1	1	1	1	1	1	1	1	1	1	1	1
Nucleotide transport and metabolism	WP_037975671.1	HIT domain-containing protein	1+	1	1+	1	1+	1	1	1+	1	1+	1	1+	1	1	1+	1	1	1	1	1	1
Nucleotide transport and metabolism	purS	phosphoribosylaminoimidazolesuccinocarboxamide synthase	1	1	1	1	1	1	1	1+	1	1+	1	1+	1+	1+	1+	1+	1+	1+	1+	1+	1+
Nucleotide transport and metabolism	WP_037977788.1	dihydroorotate dehydrogenase	1	1	1	1	1	1	1	1+	1	1+	1	1	1	1	1	1	1	1	1	1	1
Nucleotide transport and metabolism	cdd	cytidine deaminase	1	1	1	1	1	1	1	1	1+	1	1	1	1	1	1	1	1	1	1	1	1
Nucleotide transport and metabolism	guaA	glutamine-hydrolyzing GMP synthase	1	1	1	1	1	1+	1	1	1	1	1	1	1	1	1	1	1	1	1	1	1
Nucleotide transport and metabolism	purQ	phosphoribosylformylglycinamidine synthase subunit PurQ	1	1	1	1	1	1	1	1	1	1	1	1	1+	1+	1+	1	1	1	1	1	1
Nucleotide transport and metabolism	WP_051682658.1	nucleoside kinase	1	1	1	1	1	1+	1+	1	1	1	1+	1	1	1	1	1	1	1	1	1	1
Nucleotide transport and metabolism	WP_051682824.1	adenosylcobalamin-dependent ribonucleoside-diphosphate reductase	1	1	1	1	1	1	1	1	1	1	1	1	1	1	1+	1	1	1	1	1	1
Nucleotide transport and metabolism	tmk	dTMP kinase	1	1	1	1	1	1+	1+	1+	1	1+	1+	1	1	1	1	1	1	1	1	1	1
Nucleotide transport and metabolism	hpt	hypoxanthine phosphoribosyltransferase	1	1	1	1	1	1	1	1	1	1	1	1+	1+	1+	1	1	1	1	1	1	1
Nucleotide transport and metabolism	WP_037977842.1	CTP synthase	1+	1	1+	1	1+	1	1	1	1	1	1	0	1	1	1	1	1	1	1	1	1
Nucleotide transport and metabolism	WP_037977188.1	thymidine phosphorylase	1+	1	1+	1	1+	1	1	1	1	1	1	0	0	0	0	1	1	1	1	1	1
Nucleotide transport and metabolism	WP_037976763.1	(2Fe-2S)-binding protein	1	1	1+	1	1	1+	1+	1+	1+	1+	1+	0	0	0	0	1+	1+	1+	1+	1+	1+
Nucleotide transport and metabolism	WP_037977492.1	cytidylate kinase-like family protein	0	0	0	0	0	1+	1+	1+	1	1	1+	1	1	1+	1	1	1	1	1	1	1
Nucleotide transport and metabolism	WP_078015548.1	aspartate/glutamate racemase family protein	1	1	1	1	1	0	0	0	1+	0	0	1	1	1	1	0	0	0	0	0	0
Nucleotide transport and metabolism	WP_057940689.1	hypothetical protein	1+	1	1+	1	1+	0	0	0	0	0	0	0	0	0	0	0	0	0	0	0	0
Nucleotide transport and metabolism	WP_187118643.1	hypothetical protein	0	0	0	0	0	1	1	1+	0	1+	1	0	0	0	0	0	0	0	0	0	0
Nucleotide transport and metabolism	WP_078015426.1	nucleoside phosphorylase	0	0	0	0	0	0	0	0	0	0	0	1+	1+	1+	1	0	0	0	0	0	0
Nucleotide transport and metabolism	WP_154527996.1	hypothetical protein	0	0	0	0	0	0	0	0	0	0	0	1+	1	1	1	0	0	0	0	0	0
Nucleotide transport and metabolism	WP_154528955.1	amidohydrolase family protein	0	0	0	0	0	0	0	0	0	0	0	0	0	0	1+	0	0	0	0	0	0
Nucleotide transport and metabolism	maf	septum formation inhibitor Maf	1	1	1	1	1	1	1	1	1	1	1	1	1	1	1	1+	1+	1+	1+	1+	1+
Nucleotide transport and metabolism	mazG	nucleoside triphosphate pyrophosphohydrolase	1+	1	1+	1	1+	1	1	1	1	1	1	1	1	1	1	1	1	1	1	1	1
Nucleotide transport and metabolism	rdgB	RdgB/HAM1 family non-canonical purine NTP pyrophosphatase	1+	1+	1+	1	1+	1	1	1	1	1	1	1	1	1	1	1	1	1	1	1	1
Nucleotide transport and metabolism	upp	uracil phosphoribosyltransferase	1	1	1	1	1	1	1	1	1	1	1	1+	1+	1+	1+	1	1	1	1	1	1
Nucleotide transport and metabolism	WP_037975587.1	Ppx/GppA family phosphatase	0	0	0	0	0	1	1	1+	1	1+	1	1	1	1	1	1	1	1	1	1	1
Nucleotide transport and metabolism	WP_037975733.1	bifunctional (p)ppGpp synthetase/guanosine-3',5'-bis(diphosphate) 3'-pyrophosphohydrolase	1	0	1	1+	1	1	1	1	1	1	1	1	1	1	1	1	1	1	1	1	1
Nucleotide transport and metabolism	WP_081839539.1	NUDIX hydrolase	1	1	1	1	1	1	1	1	1	1	1	1	1	1	1	1+	1+	1+	1+	1+	1+
Nucleotide transport and metabolism	WP_168160266.1	nucleoside hydrolase	0	0	0	0	0	1	0	1	0	1	0	1	0	0	1+	0	0	0	0	0	0
Nucleotide transport and metabolism	codB	cytosine permease	1+	1+	0	1+	1+	0	0	1	1	1	0	1	0	0	0	0	0	0	0	0	0
Nucleotide transport and metabolism	tgt	tRNA guanosine(34) transglycosylase Tgt	1	1	1	1	1	1	1	1	1	1	1	1	1	1	1+	1	1	1	1	1	1
Nucleotide transport and metabolism	WP_066747587.1	purine/pyrimidine permease	0	0	0	0	0	1+	1+	1+	0	1	1+	0	0	0	0	0	0	0	0	0	0
Nucleotide transport and metabolism	WP_091460582.1	cytosine permease	0	1+	1+	1	0	0	0	0	0	0	0	0	0	0	0	0	0	0	0	0	0
Phage associated protein	WP_001224515.1	phage DNA packaging protein C	1+	0	0	0	1+	0	0	0	0	0	0	0	0	0	0	0	0	0	0	0	0
Phage associated protein	WP_000033471.1	phage DNA packaging protein J	1+	0	0	0	1+	0	0	0	0	0	0	0	0	0	0	0	0	0	0	0	0
Phage associated protein	WP_037978730.1	phage gp6-like head-tail connector protein	0	0	0	0	0	1	0	1+	1	0	0	0	1	0	0	1	1	1	1	1	1
Phage associated protein	WP_008709354.1	phage major capsid protein	0	0	0	0	0	0	1+	0	0	0	1+	0	0	0	0	0	0	0	0	0	0
Phage associated protein	WP_008710003.1	tail fiber protein	0	0	0	0	0	0	1	0	1+	0	1	1	0	1	0	0	0	0	0	0	0
Phage associated protein	WP_000084700.1	Bacteriophage scaffolding protein D	1+	0	0	0	1+	0	0	0	0	0	0	0	0	0	0	0	0	0	0	0	0
Phage associated protein	WP_120373126.1	Phage plasmid primase, P4 family domain protein	0	0	0	0	0	0	0	0	0	0	0	1	0	1+	1+	0	0	0	0	0	0
Posttranslational modification, protein turnove	brxF	BREX-3 system P-loop-containing protein BrxF	0	1+	0	1+	0	0	0	0	0	0	0	0	0	0	0	0	0	0	0	0	0
Posttranslational modification, protein turnover	ahpC	redoxin domain-containing protein	1	0	1+	0	1	1	1	1	1+	1	1	1	1+	1+	1+	1	1	1	1	1	1
Posttranslational modification, protein turnover	WP_070110186.1	ADP-ribosylglycohydrolase family protein	1+	0	1+	0	1+	1	1	1	1	1	1	1	1	1	1	1+	1+	1+	1+	1+	1+
Posttranslational modification, protein turnover	WP_201769379.1	SPFH/Band 7/PHB domain protein	1	1	1	1	1	1	1	1+	1	1+	1	0	0	0	0	1	1	1	1	1	1
Posttranslational modification, protein turnover	WP_037975691.1	glutaredoxin family protein	1	1	1	1	1	1	1	1	1+	1	1	0	0	0	0	1+	1+	1+	1+	1+	1+
Posttranslational modification, protein turnover	WP_037974696.1	hypothetical protein	0	0	0	0	0	1	1	1	1	1+	1	1	1+	1+	1	1	1	1	1	1	1
Posttranslational modification, protein turnover	sufB	Fe-S cluster assembly protein SufB	0	0	0	0	0	0	0	0	0	0	0	1	1+	1+	1+	0	0	0	0	0	0
Posttranslational modification, protein turnover	WP_057940711.1	hypothetical protein	1+	0	1	0	1+	0	0	0	0	0	0	0	0	0	0	0	0	0	0	0	0
Posttranslational modification, protein turnover	WP_037978280.1	NifU family protein	1	1	1	1	1	1	1	1+	1	1+	1	0	0	0	0	1	1	1	1	1	1
Posttranslational modification, protein turnover	WP_201769317.1	TM0996/MTH895 family glutaredoxin-like protein	1+	1	1+	1	1+	1	0	0	1	0	0	0	1	1	1	1	1	1	1	1	1
Posttranslational modification, protein turnover	yedF	sulfurtransferase TusA family protein	1	1	1	1	1	1+	1+	1	1	1	1+	1	1	1	1	1	1	1	1	1	1
Posttranslational modification, protein turnover	radA	DNA repair protein RadA	1	1+	1	1+	1	1	1	1	1	1	1	1	1	1	1	1	1	1	1	1	1
Posttranslational modification, protein turnover	tpx	thiol peroxidase	1+	1	1+	1	1+	0	0	0	0	0	0	1+	1+	1+	1+	0	0	0	0	0	0
Posttranslational modification, protein turnover	WP_037974791.1	XdhC family protein	1+	1	1+	1	1+	1	1	1	1	1	1	0	0	0	0	1	1	1	1	1	1
Posttranslational modification, protein turnover	WP_051682652.1	serpin family protein	0	0	0	0	0	1+	1+	1+	1	1+	1+	0	0	0	0	1	1	1	1	1	1
Posttranslational modification, protein turnover	msrB	peptide-methionine (R)-S-oxide reductase MsrB	0	0	0	0	0	1	1+	1	0	1	1	1	1	1	1	1	1	1	1	1	1
Posttranslational modification, protein turnover	WP_037976152.1	anaerobic ribonucleoside-triphosphate reductase activating protein	1+	1	1+	1	1+	1	1	1	1	1	1	0	0	0	0	1	1	1	1	1	1
Replication, recombination and repair	rmuC	DNA recombination protein RmuC	0	0	0	0	0	1	1	1	1+	1	1	1	1	1	1	1	1	1	1	1	1
Replication, recombination and repair	dnaA	chromosomal replication initiator protein DnaA	1	1	1	1+	1	1	1	1	1	1+	1	1+	1	1+	1+	1+	1+	1+	1+	1+	1+
Replication, recombination and repair	dnaN	DNA polymerase III subunit beta	1	1	1	1	1	1+	1+	1+	1	1+	1+	1+	1	1	1	1+	1+	1+	1+	1+	1+
Replication, recombination and repair	ligA	NAD-dependent DNA ligase LigA	1	1	1+	1	1	1	1	1	1	1	1	1	1	1	1	1	1	1	1	1	1
Replication, recombination and repair	mutL	DNA mismatch repair endonuclease MutL	0	0	0	0	0	1	1	1	1+	1+	1	1	1	1	1	1	1	1	1	1	1
Replication, recombination and repair	mutS	DNA mismatch repair protein MutS	0	0	0	0	0	1	1	1	1	1+	1	1	1	1	1	1	1	1	1	1	1
Replication, recombination and repair	uvrB	excinuclease ABC subunit UvrB	1	1	1	1	1	1	1	1	1	1	1	1	1	1	1	1+	1+	1+	1+	1+	1+
Replication, recombination and repair	WP_008710643.1	hypothetical protein	0	0	0	0	0	0	1+	0	0	0	1+	0	0	0	0	0	0	0	0	0	0
Replication, recombination and repair	WP_008713304.1	Helicase associated domain protein	0	0	0	0	0	1+	1+	1	1	1	1+	0	0	0	0	0	0	0	0	0	0
Replication, recombination and repair	WP_037974037.1	DEAD/DEAH box helicase	0	1	0	1	0	1	1	1	1	1	1	1	1	1	1+	1+	1+	1+	1+	1+	1+
Replication, recombination and repair	WP_037974038.1	methylated-DNA--[protein]-cysteine S-methyltransferase	1	1	1	1	1	1+	1+	1+	1	1+	1+	1	1+	1+	1	1	1	1	1	1	1
Replication, recombination and repair	WP_037974973.1	Smr/MutS family protein	1+	1	1+	1	1+	1	1	1	1	1	1	1	1	1	1	1	1	1	1	1	1
Replication, recombination and repair	WP_037975115.1	single-stranded DNA-binding protein	1	1	1	1	1	1	1	1	1+	1	1	1	1	1	1	1	1	1	1	1	1
Replication, recombination and repair	WP_037975930.1	GIY-YIG nuclease family protein	0	0	0	0	0	0	0	0	0	0	0	0	0	0	0	1+	1+	1+	1+	1+	1+
Replication, recombination and repair	WP_037976465.1	PD-(D/E)XK nuclease family protein	1	1+	1	1+	1	1	1	1	1	1	1	1	1	1	1	1	1	1	1	1	1
Replication, recombination and repair	WP_037976604.1	UvrD-helicase domain-containing protein	1+	1	1+	1	1+	1	1	1	1	1	1	1	1	1	1	1+	1+	1+	1+	1+	1+
Replication, recombination and repair	WP_037976979.1	radical SAM protein	0	0	0	0	0	0	0	0	0	0	0	0	0	0	0	1+	1+	1+	1+	1+	0
Replication, recombination and repair	WP_037977461.1	GIY-YIG nuclease family protein	0	0	0	0	0	1+	1+	1	1	1	1+	1	1	1	1	1	1	1	1	1	1
Replication, recombination and repair	WP_037977812.1	HU family DNA-binding protein	1+	1	1+	1	1+	1	1	1	1	1	1	1	1	1	1	1+	1+	1+	1+	1+	1+
Replication, recombination and repair	WP_051682520.1	terminase small subunit	0	0	0	0	0	0	0	1	1	0	0	0	0	0	0	1+	1+	1+	1+	1+	1+
Replication, recombination and repair	WP_051682779.1	DUF3320 domain-containing protein	0	0	0	0	0	0	0	1+	0	0	0	1	1	1	1	1	1	1	1	1	1
Replication, recombination and repair	WP_051682848.1	zinc ribbon domain-containing protein	0	0	0	0	0	0	0	0	1	0	0	1	1+	1+	1+	1	1	1	1	1	1
Replication, recombination and repair	WP_051682874.1	Y-family DNA polymerase	1	1	1	1	1	1	1	1	1+	1	1	0	0	0	0	1+	1+	1+	1+	1+	1+
Replication, recombination and repair	WP_070110138.1	DNA restriction-modification system	0	0	0	0	0	0	0	0	0	0	0	0	0	0	0	1+	1	1	1	1	1
Replication, recombination and repair	WP_081839525.1	replication-associated recombination protein A	1	1	1	1	1	1	1	1	1	1	1	1	1	1	1	1+	1	1	1	1	1
Replication, recombination and repair	WP_143521697.1	terminase small subunit	0	0	0	0	0	1+	0	0	0	0	0	0	1+	1	0	0	0	0	0	0	0
Replication, recombination and repair	WP_154528529.1	winged helix-turn-helix domain-containing protein	0	0	0	0	0	0	0	0	0	0	0	1	0	1+	1	0	0	0	0	0	0
Replication, recombination and repair	xseA	exodeoxyribonuclease VII large subunit	1	1	1+	1	1	1	1	1	1	1	1	1	1	1	1	1	1	1	1	1	1
Replication, recombination and repair	WP_037974548.1	site-specific DNA-methyltransferase	0	0	0	0	0	1+	1	1	1	0	1	0	0	0	0	1+	1+	1+	1+	1+	1+
Replication, recombination and repair	recG	ATP-dependent DNA helicase RecG	1	1	1	1	1	1	1	1+	1	1+	1	1	1	1	1	1	1	1	1	1	1
Replication, recombination and repair	recO	DNA repair protein RecO	1	1	1	1	1	1	1	1	1	1	1	1	1	1	1+	1	1	1	1	1	1
Replication, recombination and repair	recR	recombination protein RecR	1	1	1	1	1	1	1	1	1	1	1	1+	1+	1+	1+	1	1	1	1	1	1
Replication, recombination and repair	ruvC	crossover junction endodeoxyribonuclease RuvC	1	1	1	1	1	1+	1+	1	1	1	1+	1	1	1	1	1	1	1	1	1	1
Replication, recombination and repair	uvrA	excinuclease ABC subunit UvrA	1	1	1	1	1	1	1	1+	1+	1+	1	1	1+	1	1	1	1	1	1	1	1
Replication, recombination and repair	WP_009166150.1	NUDIX domain-containing protein	0	0	0	0	0	0	0	0	0	0	0	1+	1+	1+	1+	0	0	0	0	0	0
Replication, recombination and repair	WP_009201927.1	SMC family ATPase	1	1	1+	1	1	0	0	0	0	0	0	0	0	0	0	0	0	0	0	0	0
Replication, recombination and repair	WP_037974258.1	bifunctional oligoribonuclease/PAP phosphatase NrnA	1+	1	1+	1	1+	1	1	1	1	1	1	1	1	1	1	1	1	1	1	1	1
Replication, recombination and repair	WP_037974393.1	(deoxy)nucleoside triphosphate pyrophosphohydrolase	0	0	0	0	0	1	1	1	1+	1	1	1	1	1	1	1	1	1	1	1	1
Replication, recombination and repair	dnaG	DNA primase	1	1	1	1	1	1	1	1	1	1	1	1	1	1	1	1+	1	1	1	1+	1
Replication, recombination and repair	gyrB	DNA topoisomerase (ATP-hydrolyzing) subunit B	1+	1	1+	1	1+	1	1	1	1	1	1	1	1	1	1	1	1	1	1	1	1
Replication, recombination and repair	polA	DNA polymerase I	1+	1	1+	1	1+	1	1	1	1	1	1	1	1	1	1	1	1	1	1	1	1
Replication, recombination and repair	WP_037975712.1	ribonuclease HII	1+	1	1+	1	1+	1	1	1	1+	1	1	1	1	1	1	1	1	1	1	1	1
Replication, recombination and repair	WP_051682642.1	ribonuclease HI family protein	0	0	0	0	0	1	1	1	1	1	1	1+	1	1	1	1	1	1	1	1	1
Replication, recombination and repair	WP_154528377.1	3'-5' exonuclease	0	0	0	0	0	0	0	0	0	0	0	1	1	1	1+	0	0	0	0	0	0
Replication, recombination and repair	WP_037975927.1	site-specific integrase	0	0	0	0	0	1	1	1+	0	0	1	0	0	0	0	1	1	1	1	1	1
Replication, recombination and repair	WP_037974974.1	DNA alkylation repair protein	0	0	0	0	0	0	0	0	0	1	0	0	0	0	0	1+	1+	1+	1+	1+	1+
Replication, recombination and repair	WP_066743929.1	ATP-binding protein	0	0	0	0	0	0	0	1+	0	0	0	0	0	0	0	0	0	0	0	0	0
Replication, recombination and repair	WP_200779698.1	recombinase family protein	0	0	0	1+	0	0	0	0	0	0	0	0	0	0	0	0	0	0	0	0	0
Replication, recombination and repair	WP_037975576.1	TatD family hydrolase	1	1	1	1	1	1	1	1	1	1	1	1	1	1	1	1+	1+	1+	1+	1+	1+
Replication, recombination and repair	WP_040347950.1	endonuclease/exonuclease/phosphatase family protein	1+	1+	1	1+	1+	0	0	0	0	0	0	0	0	0	0	0	0	0	0	0	0
Replication, recombination and repair	WP_141730539.1	RsmD family RNA methyltransferase	1	1	1	1	1	1	1	1	1	1	1	1	1	1	1	1	1	1+	1	1	1
Secondary metabolites biosynthesis, transport and catabolism	glgB	1,4-alpha-glucan branching protein GlgB	1	1+	1	1+	1	1	1	1	1	1	1	0	0	0	0	1	1	1	1	1	1
Secondary metabolites biosynthesis, transport and catabolism	ribB	bifunctional 3,4-dihydroxy-2-butanone-4-phosphate synthase/GTP cyclohydrolase II	1	1	1	1	1	1	1	1+	1	1+	1	1	1	1	1	1	1	1	1	1	1
Secondary metabolites biosynthesis, transport and catabolism	treS	maltose alpha-D-glucosyltransferase	1+	0	1	0	1+	0	0	0	0	0	0	0	0	0	0	0	0	0	0	0	0
Secondary metabolites biosynthesis, transport and catabolism	WP_037978140.1	polyprenyl synthetase family protein	1	1+	1	1+	1	1	1	1	1	1	1	1	1	1	1	1	1	1	1	1	1
Secondary metabolites biosynthesis, transport and catabolism	WP_051682867.1	phosphatidate cytidylyltransferase	1	1	1	1	1	1	1	1	1	1	1	1+	1	1	1	1	1	1	1	1	1
Secondary metabolites biosynthesis, transport and catabolism	WP_201769330.1	pyrimidine/purine nucleoside phosphorylase	0	0	0	0	0	1	1	1+	1	1+	1	0	0	0	0	1	1	1	1	1	1
Secondary metabolites biosynthesis, transport and catabolism	WP_147564293.1	GrpB family protein	0	0	0	0	0	1	1	0	1+	0	1	0	0	0	0	0	0	0	0	0	0
Secondary metabolites biosynthesis, transport and catabolism	WP_087365336.1	alpha/beta hydrolase	0	0	0	0	0	0	0	0	1+	0	0	0	0	0	0	0	0	0	0	0	0
Secondary metabolites biosynthesis, transport and catabolism	WP_081839484.1	fumarylacetoacetate hydrolase family protein	1	1	1	1	1	1	1+	1	1	1	1+	0	0	0	0	1	1	1	1	1	1
Secondary metabolites biosynthesis, transport and catabolism	WP_078015517.1	DsbA family protein	0	0	0	0	0	0	0	0	0	0	0	1+	1	0	0	0	0	0	0	0	0
Secondary metabolites biosynthesis, transport and catabolism	WP_037976714.1	cysteine hydrolase	0	0	0	0	0	1+	1	1+	0	1+	1	0	0	0	0	1	1	1	1	1	1
Secondary metabolites biosynthesis, transport and catabolism	WP_037974403.1	DUF2848 family protein	0	0	0	0	0	1+	1+	1+	0	1+	1+	0	0	0	0	1+	1+	1+	1+	1+	1+
Secondary metabolites biosynthesis, transport and catabolism	WP_141730455.1	AMP-binding protein	1	1	1	1	1	1	1	1	1	1	1	1+	1	1	1+	1	1	1	1	1	1
Secondary metabolites biosynthesis, transport and catabolism	WP_037976736.1	class I SAM-dependent methyltransferase	1	1	1	1	1	1	1	1	1	1+	1	1	1	1+	1+	1+	1+	1+	1+	1+	1+
Secondary metabolites biosynthesis, transport and catabolism	WP_009202177.1	D-aminoacylase	1	1	1	1	1	1	0	0	0	1	0	1	1	1	1+	0	0	0	0	0	0
Secondary metabolites biosynthesis, transport and catabolism	WP_037974914.1	amidohydrolase family protein	1+	1	1+	1	1+	0	1+	1	1+	1	1+	0	1+	1+	0	1	1	1	1	1	1
Secondary metabolites biosynthesis, transport and catabolism	WP_037976401.1	amidohydrolase family protein	1	1	1	1	1	1+	1+	1+	1	1+	1+	1+	1	1	1	1+	1+	1+	1+	1+	1+
Secondary metabolites biosynthesis, transport and catabolism	rfbB	dTDP-glucose 4,6-dehydratase	0	1	0	0	0	1	1+	1+	1	0	1+	1	1	1	0	1	1	1	1	1	1
Secondary metabolites biosynthesis, transport and catabolism	WP_037975909.1	cysteine hydrolase	0	0	0	0	0	0	0	0	1	0	0	1+	1	1	0	1+	1+	1+	1+	1+	1+
Secondary metabolites biosynthesis, transport and catabolism	WP_040347809.1	isochorismatase family protein	1	1	1	1	1	0	0	0	0	0	0	1+	1	1	1	0	0	0	0	0	0
Secondary metabolites biosynthesis, transport and catabolism	WP_037978537.1	saccharopine dehydrogenase NADP-binding domain-containing protein	0	0	0	0	0	0	0	0	0	0	0	0	0	0	0	1+	1+	1+	1	1+	1+
Secondary metabolites biosynthesis, transport and catabolism	WP_111089555.1	dienelactone hydrolase family protein	1+	1+	1	1	1+	0	0	0	0	0	0	0	0	0	0	0	0	0	0	0	0
Secondary metabolites biosynthesis, transport and catabolism	WP_066743912.1	fumarylacetoacetate hydrolase family protein	0	0	0	0	0	0	0	1+	0	1	0	0	0	0	0	0	0	0	0	0	0
Signaling and cellular processes	fusA	elongation factor G	1+	1	1+	1	1+	1	1	1+	1	1+	1	1+	1+	1+	1+	1+	1+	1+	1+	1+	1+
Signaling and cellular processes	WP_034445755.1	low molecular weight phosphotyrosine protein phosphatase	0	0	0	0	0	1	1	1	1	1+	1	0	0	0	0	0	0	0	0	0	0
Signaling and cellular processes	WP_037975310.1	ATP-binding protein	1+	1	1+	1	1+	1	1	1	1	1	1	1	1	1	1+	1	1	1	1	1	1
Signaling and cellular processes	WP_037975805.1	cobalamin-dependent protein	0	0	0	0	0	1+	1+	1+	0	1+	1+	0	0	0	0	1+	1+	1+	1+	1+	1+
Signaling and cellular processes	WP_037976589.1	ATP-binding protein	1	1	1	1	1	1	1	1	1	1	1	0	0	0	0	1+	1+	1+	1+	1+	1+
Signaling and cellular processes	WP_051682593.1	diguanylate cyclase	1+	1+	1+	1+	1+	1	1	1+	0	1+	1	0	0	0	0	1	1	1	1	1	1
Signaling and cellular processes	WP_051682687.1	HAMP domain-containing histidine kinase	1	1+	1	1+	1	1	1	1	1	1	1	1	1	1	1	1	1	1	1	1	1
Signaling and cellular processes	WP_051682758.1	formylglycine-generating enzyme family protein	0	0	0	0	0	0	0	0	0	0	0	1	1	1	1	1+	1+	1+	1+	1+	1+
Signaling and cellular processes	WP_051682769.1	histidine kinase	1	1	1+	1	1	1	1	1	1	1	1	1	1	1	1	1	1	1	1	1	1
Signaling and cellular processes	WP_051682775.1	PepSY domain-containing protein	0	0	0	0	0	1	1	1+	1+	1+	1	0	0	0	0	1+	1+	1+	1+	1+	1+
Signaling and cellular processes	WP_160170715.1	HD domain-containing protein	1	1	1	1	1	1+	1+	1	0	1	1+	0	0	0	0	1	1	1	1	1	1
Sporulation	WP_205948247.1	SPOR domain-containing protein	0	0	0	0	0	0	0	0	0	0	0	1	1+	1	1	0	0	0	0	0	0
Sporulation	WP_037974227.1	YjiH family protein	1+	1	1	1	1+	1	1	1	1	1	1	0	0	0	0	1	1	1	1	1	1
Toxin-antitoxin system	WP_037976659.1	type II toxin-antitoxin system HicB family antitoxin	1	1	1+	1	1	1	1	1	1	0	1	1	1	0	0	1+	1+	1+	1+	1+	1+
Toxin-antitoxin system	WP_037974182.1	type II toxin-antitoxin system RelB/DinJ family antitoxin	1+	1	1	1	1+	0	0	1	1	1	0	1	1	1	0	1+	1+	1+	1+	1+	1+
Toxin-antitoxin system	WP_037973915.1	type II toxin-antitoxin system YafQ family toxin	1	1	1	1	1	0	0	1	1	0	0	1	1	1	1	1+	1+	1+	1+	1+	1+
Toxin-antitoxin system	WP_037973916.1	type II toxin-antitoxin system RelB/DinJ family antitoxin	0	0	0	0	0	1+	1+	1+	1	1+	1+	1	1	1	1	1	1	1	1	1	1
Toxin-antitoxin system	WP_037974982.1	type II toxin-antitoxin system HipA family toxin	0	0	0	0	0	1+	1+	1+	0	1+	1+	0	0	0	0	1	1	1	1	1	1
Toxin-antitoxin system	WP_008711199.1	type II toxin-antitoxin system RelE/ParE family toxin	0	0	0	0	0	1	1	1	0	1+	1	1	1	1	0	0	0	0	0	0	0
Toxin-antitoxin system	WP_008708795.1	type II toxin-antitoxin system Phd/YefM family antitoxin	0	0	0	0	0	1	1	1	1	1+	1	0	0	0	0	0	0	0	0	0	0
Toxin-antitoxin system	WP_009200769.1	type II toxin-antitoxin system HicB family antitoxin	1	1	1	1+	1	0	0	0	0	0	0	0	0	0	0	0	0	0	0	0	0
Toxin-antitoxin system	WP_009201424.1	type II toxin-antitoxin system HicA family toxin	1	1	0	1+	1	0	0	0	0	0	0	0	0	0	0	0	0	0	0	0	0
Toxin-antitoxin system	WP_078016752.1	antitoxin	0	0	0	0	0	0	0	0	0	0	0	1+	1	1	1	0	0	0	0	0	0
Toxin-antitoxin system	WP_009200652.1	type II toxin-antitoxin system HicA family toxin	1+	0	0	0	1+	0	0	0	0	0	0	1	1	0	0	0	0	0	0	0	0
Toxin-antitoxin system	WP_008711184.1	HipA N-terminal domain-containing protein	0	0	0	0	0	0	1+	0	1	0	1+	0	0	0	0	0	0	0	0	0	0
Toxin-antitoxin system	WP_074200078.1	type II toxin-antitoxin system HicA family toxin	0	1	1+	1	0	0	0	0	0	0	0	0	0	0	0	0	0	0	0	0	0
Toxin-antitoxin system	WP_057940623.1	toxin-antitoxin system HicB family antitoxin	1+	0	0	0	1+	0	0	0	0	0	0	0	0	0	1	0	0	0	0	0	0
Toxin-antitoxin system	WP_037974933.1	type II toxin-antitoxin system RelE/ParE family toxin	0	0	0	1	0	1+	1+	1	0	0	1+	1	0	0	0	1	1	1	1	1	1
Toxin-antitoxin system	WP_168160244.1	nucleotidyl transferase AbiEii/AbiGii toxin family protein	0	0	0	0	0	0	0	1	0	1	0	1+	0	0	0	0	0	0	0	0	0
Toxin-antitoxin system	WP_120372626.1	Txe/YoeB family addiction module toxin	0	0	0	0	0	0	1	1+	0	1	1	0	1	1	1	0	0	0	0	0	0
Transcription	WP_008713186.1	aminotransferase class I/II-fold pyridoxal phosphate-dependent enzyme	0	0	0	0	0	1+	1	1	0	1	1	0	0	0	0	0	0	0	0	0	0
Transcription	WP_014807675.1	GNAT family N-acetyltransferase	1+	1	1	1	1+	1	1+	1	1+	1+	1+	0	1+	1+	1+	1	1	1	1	1	1
Transcription	WP_037978159.1	L-2-amino-thiazoline-4-carboxylic acid hydrolase	0	0	0	0	0	1+	1+	1	0	1	1+	0	0	0	0	1+	1+	1+	1+	1+	1+
Transcription	WP_070110172.1	ATP-binding cassette domain-containing protein	0	0	0	0	0	1	1	1	1+	1	1	0	0	0	0	1	1	1	1	1	1
Transcription	WP_078016779.1	TfoX/Sxy family protein	0	0	0	0	0	0	0	0	0	0	0	1+	1	1	0	0	0	0	0	0	0
Transcription	WP_084002580.1	pyridoxamine 5'-phosphate oxidase family protein	0	0	0	0	0	1	1	1+	0	1+	1	0	0	0	0	0	0	0	0	0	0
Transcription	WP_120372192.1	WYL domain-containing protein	0	0	0	0	0	0	0	0	0	0	0	0	1	1+	0	0	0	0	0	0	0
Transcription	WP_198006131.1	alpha/beta fold hydrolase	0	0	0	0	0	1	1	0	1+	0	1	0	0	0	0	0	0	0	0	0	0
Transcription	greA	transcription elongation factor GreA	1	1	1	1	1	1	1	1	1	1	1	1	1	1	1	1+	1+	1+	1+	1+	1+
Transcription	nusA	transcription termination/antitermination protein NusA	1	1+	1	1+	1	1	1	1	1+	1	1	1	1	1	1	1	1	1	1	1	1
Transcription	nusG	transcription termination/antitermination protein NusG	1+	1	1+	1	1+	1	1	1	1	1	1	1+	1	1	1	1	1	1	1	1	1
Transcription	rpoB	DNA-directed RNA polymerase subunit beta	1	1	1	1	1	1	1	1	1	1	1	1	1	1	1	1+	1+	1+	1+	1+	1+
Transcription	rpoD	sigma-70 family RNA polymerase sigma factor	1+	1+	1	1	1+	1	1	1	1	1	1	1	1	1	1	1	1	1	1	1	1
Transcription	WP_008709066.1	hypothetical protein	0	0	0	0	0	1+	1	1	1	1	1	0	0	0	0	0	0	0	0	0	0
Transcription	WP_014807549.1	glycerol-3-phosphate responsive antiterminator	1+	1	1+	1	1+	0	0	0	0	0	0	0	0	0	0	0	0	0	0	0	0
Transcription	WP_037974065.1	AAA family ATPase	0	0	0	0	0	1+	1+	1+	1	1+	1+	0	0	0	0	1	1	1	1	1	1
Transcription	WP_037974896.1	sigma-70 family RNA polymerase sigma factor	0	0	0	0	0	1	1	1	1+	1	1	1	1	1	1	1	1	1	1	1	1
Transcription	WP_037976703.1	NFACT family protein	1	1	1	1	1	1	1	1	1+	1	1	1	1	1	1	1	1	1	1	1	1
Transcription	WP_037978363.1	minor capsid protein	0	0	0	0	0	0	0	1+	0	0	0	0	0	0	0	1	1	1	1	1	1
Transcription	WP_066741925.1	FCD domain-containing protein	0	0	0	0	0	1+	0	1	0	1	0	0	0	0	0	0	0	0	0	0	0
Transcription	WP_066742744.1	ParB N-terminal domain-containing protein	0	0	0	0	0	0	0	1	1+	1	0	0	0	0	0	0	0	0	0	0	0
Transcription	WP_074199517.1	Belongs to the P(II) protein family	0	0	0	1+	0	0	0	0	0	0	0	0	0	0	0	0	0	0	0	0	0
Transcription	WP_078016113.1	YoaP domain-containing protein	0	0	0	0	0	0	0	0	0	0	0	0	1+	1+	1	0	0	0	0	0	0
Transcription	WP_078016915.1	putative DNA binding domain-containing protein	0	0	0	0	0	0	0	0	0	0	0	0	1+	1+	0	0	0	0	0	0	0
Transcription	WP_087365693.1	hypothetical protein	0	0	0	0	0	0	0	0	1+	0	0	0	0	0	0	0	0	0	0	0	0
Transcription	WP_143521843.1	helix_turn_helix, Lux Regulon	0	0	0	0	0	0	0	0	0	0	0	0	1+	1+	1	0	0	0	0	0	0
Transcription	WP_168169934.1	SIS domain-containing protein	0	0	0	0	0	0	0	0	0	0	0	1+	1+	1+	1+	0	0	0	0	0	0
Transcription	WP_171901053.1	Fic family protein	0	0	0	0	0	1	1	1	1+	1+	1	1	0	1	0	1+	1+	1+	1+	1+	1+
Transcription	WP_078015441.1	ATP-dependent DNA helicase	0	0	0	0	0	0	0	0	0	0	0	1	1	1	1+	0	0	0	0	0	0
Transcription	WP_008709827.1	histidine kinase	0	0	0	0	0	1	1	1+	0	1+	1	0	0	0	0	0	0	0	0	0	0
Transcription	WP_037974222.1	HAMP domain-containing protein	0	0	0	0	0	1	1	1	1+	1	1	0	0	0	0	1	1	1	1	1	1
Transcriptional regulator	WP_008712073.1	Bacterial transcriptional activator domain	0	0	0	0	0	1+	1+	1+	0	1+	1+	0	0	0	0	0	0	0	0	0	0
Transcriptional regulator	WP_037974255.1	nucleic-acid-binding protein implicated in transcription termination	1+	1	1+	1	1+	1	1	1	1	1	1	1	1	1	1	1	1	1	1	1	1
Transcriptional regulator	WP_037976096.1	metal-dependent transcriptional regulator	1	1	1	1	1	1	1	1	1+	1	1	1	1	1	1	1	1	1	1	1	1
Transcriptional regulator	WP_051682621.1	FadR family transcriptional regulator	1+	1	1+	1	1+	1	1	1+	1+	1+	1	1	1	1	1	1	1+	1	1	1+	1+
Transcriptional regulator	WP_037974200.1	helix-turn-helix transcriptional regulator	1	1	1	1	1	1	1	1+	1+	1	1	1	1	1	1	1	1	1	1	1	1
Transcriptional regulator	WP_037978301.1	transcriptional repressor	1+	1	1+	1	1+	1	1	1	1	1	1	1	1+	1+	1	1	1	1	1	1	1
Transcriptional regulator	WP_051682882.1	response regulator transcription factor	1+	1	1	1	1+	1	1	1	1	1	1	1+	1+	1+	1+	1+	1+	1+	1+	1+	1+
Transcriptional regulator	WP_051682601.1	GntR family transcriptional regulator	1+	1	1+	1	1+	1+	1+	1+	1+	1+	1+	1+	1+	1+	1+	1+	1+	1+	1+	1+	1+
Transcriptional regulator	WP_141730503.1	LacI family DNA-binding transcriptional regulator	1	1	1	1	1	1	1	1	1	1	1	1	1	1	1	1+	1+	1+	1+	1+	1+
Transcriptional regulator	WP_051682734.1	response regulator transcription factor	1+	1	1	1	1+	1	1	1+	1	1	1	1+	1+	1	1	1	1	1	1	1	1
Transcriptional regulator	pyrR	bifunctional pyr operon transcriptional regulator/uracil phosphoribosyltransferase PyrR	1	1	1	1	1	1+	1+	1+	1	1+	1+	1	1	1	1	1	1	1	1	1	1
Transcriptional regulator	WP_051682562.1	DNA-binding transcriptional regulator	1	1	1	1	1	1	1	1	1+	1	1	1	1	1	1	1+	1+	1+	1+	1+	1+
Transcriptional regulator	WP_037975614.1	CtsR family transcriptional regulator	1	1	1	1	1	1	1	1	1+	1	1	1	1	1	1	1	1	1	1	1	1
Transcriptional regulator	WP_037977982.1	PucR family transcriptional regulator	1+	1	1+	1+	1+	1+	1	1	1	1+	1	1	1	1	1+	1+	1+	1+	1+	1+	1+
Transcriptional regulator	hrcA	heat-inducible transcription repressor HrcA	1	1	1	1	1	1	1	1	1	1	1	1+	1+	1	1	1	1	1	1	1	1
Transcriptional regulator	WP_037974277.1	MurR/RpiR family transcriptional regulator	1	1	1	1	1	1	1	1+	1+	1+	1	1	1	1	1	1	1	1	1	1	1
Transcriptional regulator	WP_160170751.1	IclR family transcriptional regulator	1	1	1	1	1	1+	1+	1+	1+	1+	1+	0	0	0	1	1	1	1	1	1	1
Transcriptional regulator	WP_051682715.1	TetR/AcrR family transcriptional regulator	1+	1+	1+	1+	1+	1+	1+	1	1	1	1+	0	0	0	1	1	1	1	1	1	1
Transcriptional regulator	WP_037976587.1	transcriptional regulator	1	1	1	1	1	1	1	1	1	1	1	0	0	0	0	1+	1+	1+	1+	1+	1+
Transcriptional regulator	WP_037978528.1	LysR family transcriptional regulator	0	0	0	1	0	1+	1+	1+	1+	1+	1+	1+	1+	1+	1+	1+	1+	1+	1+	1+	1+
Transcriptional regulator	WP_037977892.1	helix-turn-helix transcriptional regulator	0	0	0	0	0	1	1	1+	1+	1+	1	1+	1+	1	1+	1	1	1	1	1	1
Transcriptional regulator	WP_051682698.1	ATP phosphoribosyltransferase regulatory subunit	1	1+	1	1+	1	1	1	1	0	1	1	0	0	0	0	1	1	1	1	1	1
Transcriptional regulator	WP_037977088.1	LysR family transcriptional regulator	0	0	0	0	0	1	1	1+	1+	1+	1	1	1	1	1+	1	1	1	1	1	0
Transcriptional regulator	WP_008709027.1	metal-sensing transcriptional repressor	1	1	1	1	1	1	1	1	1	1	1	1	1+	1	1	0	0	0	0	0	0
Transcriptional regulator	WP_037976543.1	AbrB family transcriptional regulator	1+	0	1+	0	1+	0	0	0	1+	0	0	1	1	1	1	1	1	1	1	1	1
Transcriptional regulator	WP_037975319.1	MurR/RpiR family transcriptional regulator	1	0	1	0	1	1+	0	1	1	1	0	0	0	0	1	1+	1+	1+	1+	1+	1+
Transcriptional regulator	WP_037974318.1	transcriptional regulator	0	0	0	0	0	1+	1+	1+	1	1+	1+	1	0	1	0	1	1	1	1	1	1
Transcriptional regulator	WP_037975928.1	helix-turn-helix transcriptional regulator	0	0	0	0	0	1+	1+	1+	1+	1+	1+	1	1+	0	0	1+	1+	1+	1+	1+	1+
Transcriptional regulator	WP_037976620.1	LysR family transcriptional regulator	1	0	0	0	1	1	1	1+	1+	1	1	0	0	0	0	1+	1+	1+	1+	1+	1+
Transcriptional regulator	WP_051682522.1	helix-turn-helix transcriptional regulator	1	1	1	1	1	0	0	1+	0	1+	0	0	0	1+	0	1	1	1	1	1	1
Transcriptional regulator	WP_037976750.1	helix-turn-helix transcriptional regulator	0	0	0	0	0	0	1	0	1	0	1	1	1	1	1	1+	1+	1+	1+	1+	1+
Transcriptional regulator	WP_008713176.1	LysR family transcriptional regulator	1	1	1	1	1	1	1	0	0	0	1	1+	1+	1+	1+	0	0	0	0	0	0
Transcriptional regulator	WP_037976236.1	redox-sensing transcriptional repressor Rex	0	0	0	0	0	1+	1+	1	1+	1	1+	0	0	0	0	1	1	1	1	1	1
Transcriptional regulator	WP_008708932.1	helix-turn-helix transcriptional regulator	1	1	1	0	1	1+	1+	1+	1	1+	1+	0	1	1	0	0	0	0	0	0	0
Transcriptional regulator	WP_037974074.1	PucR family transcriptional regulator	0	1+	0	0	0	0	0	0	1+	0	0	1	1	1	1	1+	1+	1+	1+	1+	1+
Transcriptional regulator	WP_037978549.1	MurR/RpiR family transcriptional regulator	0	0	0	0	0	1	1	1	1	1	1	0	0	0	0	1+	1+	1+	1+	1+	1+
Transcriptional regulator	WP_037977698.1	MarR family transcriptional regulator	0	0	0	0	0	1+	1+	1+	1+	1+	1+	0	0	0	0	1+	1+	1+	1+	1+	1+
Transcriptional regulator	WP_037974891.1	Lrp/AsnC family transcriptional regulator	0	0	0	0	0	1+	1+	1	1	1	1+	0	0	0	0	1	1	1	1	1	1
Transcriptional regulator	WP_037974414.1	helix-turn-helix domain-containing protein	0	0	0	0	0	1+	1	1+	1+	1+	1	0	0	0	0	1	1	1	1	1	1
Transcriptional regulator	WP_051682771.1	AraC family transcriptional regulator	0	0	0	0	0	1+	1+	1	1	1	1+	0	0	0	0	1+	1+	1+	1+	1+	1+
Transcriptional regulator	WP_037978463.1	GntR family transcriptional regulator	0	0	0	0	0	1	1	1+	1	1	1	0	0	0	0	1+	1+	1+	1+	1+	1+
Transcriptional regulator	WP_051682597.1	Lrp/AsnC family transcriptional regulator	0	0	0	0	0	1+	1+	1+	1+	1+	1+	0	0	0	0	1+	1+	1+	1+	1+	1+
Transcriptional regulator	WP_051682509.1	CarD family transcriptional regulator	0	0	0	0	0	1	1	1	0	1	1	0	0	0	0	1+	1+	1+	1+	1+	1+
Transcriptional regulator	WP_037974357.1	transcriptional repressor	0	0	0	0	0	1	1	1+	0	1+	1	0	0	0	0	1	1	1	1	1	1
Transcriptional regulator	WP_008709120.1	FadR family transcriptional regulator	0	1+	0	0	0	1+	1+	1	1+	1	1+	1+	1	1+	1+	0	0	0	0	0	0
Transcriptional regulator	WP_066744861.1	LysR family transcriptional regulator	0	0	0	0	0	1+	1+	1	1+	1	1+	1	1	1	1	0	0	0	0	0	0
Transcriptional regulator	WP_037973961.1	MerR family transcriptional regulator	0	0	0	0	0	0	1	1+	0	0	1	0	0	0	0	1	1	1	1	1	1
Transcriptional regulator	WP_009200823.1	IclR family transcriptional regulator	1+	1+	1	1+	1+	1	1	0	0	0	1	0	0	0	0	0	0	0	0	0	0
Transcriptional regulator	WP_037976566.1	MurR/RpiR family transcriptional regulator	0	0	0	0	0	0	0	1+	0	1	0	0	0	0	0	1+	1+	1+	1+	1+	1+
Transcriptional regulator	WP_008710326.1	IclR family transcriptional regulator	0	0	0	0	0	0	1+	1+	0	1+	1+	1	1+	1+	1	0	0	0	0	0	0
Transcriptional regulator	WP_008712961.1	MarR family transcriptional regulator	0	0	0	0	0	1+	1+	1	1	1	1+	0	0	0	0	0	0	0	0	0	0
Transcriptional regulator	WP_008711684.1	LysR family transcriptional regulator	0	0	0	0	0	1+	1+	1	1	1	1+	0	0	0	0	0	0	0	0	0	0
Transcriptional regulator	WP_008711758.1	helix-turn-helix transcriptional regulator	0	0	0	0	0	1+	1+	1	1	1	1+	0	0	0	0	0	0	0	0	0	0
Transcriptional regulator	WP_037974051.1	sigma 54-interacting transcriptional regulator	0	0	0	0	0	0	0	0	0	0	0	0	0	0	0	1+	1+	1+	1+	1+	1+
Transcriptional regulator	WP_009164458.1	LysR family transcriptional regulator	0	0	0	0	0	0	0	0	1+	0	0	1	1+	1+	1	0	0	0	0	0	0
Transcriptional regulator	WP_051484819.1	TetR/AcrR family transcriptional regulator	0	0	0	0	0	1+	0	0	0	0	0	1+	1	1	1+	0	0	0	0	0	0
Transcriptional regulator	WP_158606201.1	GntR family transcriptional regulator	0	0	0	0	0	1	0	0	0	0	0	1	1+	1+	1	0	0	0	0	0	0
Transcriptional regulator	WP_154528498.1	IclR family transcriptional regulator	0	0	0	0	0	0	0	0	0	0	0	1	1	1	1+	0	0	0	0	0	0
Transcriptional regulator	WP_040347853.1	FadR family transcriptional regulator	1	0	0	0	1	0	0	0	0	0	0	1+	1+	0	0	0	0	0	0	0	0
Transcriptional regulator	WP_039917873.1	helix-turn-helix transcriptional regulator	0	0	0	0	0	0	1+	1	1	0	1+	0	0	0	0	0	0	0	0	0	0
Transcriptional regulator	WP_039918028.1	helix-turn-helix transcriptional regulator	0	0	0	0	0	0	1+	1+	0	1+	1+	0	0	0	0	0	0	0	0	0	0
Transcriptional regulator	WP_009202255.1	AbrB/MazE/SpoVT family DNA-binding domain-containing protein	1+	1	0	1	1+	0	0	0	0	0	0	0	0	0	0	0	0	0	0	0	0
Transcriptional regulator	WP_078016800.1	GntR family transcriptional regulator	0	0	0	0	0	0	0	0	0	0	0	1+	1+	1+	1+	0	0	0	0	0	0
Transcriptional regulator	WP_078015608.1	ATP phosphoribosyltransferase regulatory subunit	0	0	0	0	0	0	0	0	0	0	0	1+	1	1	1	0	0	0	0	0	0
Transcriptional regulator	WP_078016335.1	MurR/RpiR family transcriptional regulator	0	0	0	0	0	0	0	0	0	0	0	0	1+	1	1	0	0	0	0	0	0
Transcriptional regulator	WP_066747816.1	PucR family transcriptional regulator	0	0	0	0	0	1+	0	1+	0	0	0	0	0	0	0	0	0	0	0	0	0
Transcriptional regulator	WP_009202421.1	fatty-acid metabolism regulator protein	1+	0	0	0	1+	0	0	0	0	0	0	0	0	0	0	0	0	0	0	0	0
Transcriptional regulator	WP_084482318.1	helix-turn-helix transcriptional regulator	0	0	0	0	0	1+	0	0	0	0	0	0	0	0	0	0	0	0	0	0	0
Transcriptional regulator	WP_034443546.1	helix-turn-helix transcriptional regulator	0	0	0	0	0	1+	0	0	0	0	0	0	0	0	0	0	0	0	0	0	0
Transcriptional regulator	WP_037978197.1	Crp/Fnr family transcriptional regulator	0	0	0	0	0	0	0	0	1+	0	0	1	1	1	1	1+	1+	1+	1+	1+	1+
Transcriptional regulator	WP_057940705.1	helix-turn-helix domain-containing protein	1+	0	1+	1	1+	0	0	0	0	0	0	0	0	0	0	0	0	0	0	0	0
Transcriptional regulator	WP_168951201.1	helix-turn-helix domain-containing protein	0	0	0	0	0	0	0	1+	0	1+	0	0	0	0	0	0	0	0	0	0	0
Transcriptional regulator	WP_008713193.1	helix-turn-helix transcriptional regulator	0	0	0	0	0	1+	1+	1	0	1	1+	0	0	0	0	0	0	0	0	0	0
Transcriptional regulator	WP_019541686.1	helix-turn-helix transcriptional regulator	0	0	0	0	0	0	0	1+	0	0	0	0	0	0	0	0	0	0	0	0	0
Transcriptional regulator	WP_008711945.1	MarR family transcriptional regulator	0	0	0	0	0	1+	1+	1	0	1	1+	0	0	0	0	0	0	0	0	0	0
Transcriptional regulator	WP_199674723.1	MarR family transcriptional regulator	0	0	0	0	0	0	0	0	0	0	0	1	1	1	1+	0	0	0	0	0	0
Transcriptional regulator	WP_037973988.1	winged helix-turn-helix transcriptional regulator	1	1	1	1	1	1	1	1	1	1	1	1+	1+	1	1	1	1	1	1	1	1
Transcriptional regulator	WP_034441459.1	winged helix-turn-helix transcriptional regulator	0	0	0	0	0	1+	0	0	0	0	0	0	0	0	0	0	0	0	0	0	0
Transcriptional regulator	WP_120372062.1	LacI family DNA-binding transcriptional regulator	0	0	0	0	0	0	0	0	0	0	0	0	0	1+	0	0	0	0	0	0	0
Transcriptional regulator	WP_037975939.1	MerR family transcriptional regulator	0	1+	0	0	0	1	1	1+	1	1+	1	1	1	1	1	1	1	1	1	1	1
Transcriptional regulator	WP_051682897.1	PadR family transcriptional regulator	0	0	0	0	0	0	0	1+	1	1+	0	0	0	0	0	1	1	1	1	1	1
Transcriptional regulator	WP_037975081.1	response regulator	0	0	0	0	0	1	1	1	1	1	1	1	1	1	1	1+	1+	1+	1+	1+	1+
Transcriptional regulator	WP_008709174.1	Rha family transcriptional regulator	0	0	0	0	0	0	1	1+	1	0	1	0	0	1	0	0	0	0	0	0	0
Transcriptional regulator	WP_087365769.1	Rrf2 family transcriptional regulator	0	0	0	0	0	0	0	0	1+	0	0	0	0	0	0	0	0	0	0	0	0
Transcriptional regulator	WP_008711984.1	sigma-54-dependent Fis family transcriptional regulator	0	0	0	0	0	1+	1	1	1+	1	1	0	0	0	0	0	0	0	0	0	0
Transcriptional regulator	WP_040347995.1	transcription antiterminator	1+	1	1+	1	1+	0	0	0	0	0	0	0	0	0	0	0	0	0	0	0	0
Transcriptional regulator	WP_008712690.1	transcriptional repressor	0	0	0	0	0	1	1	1+	0	1+	1	0	0	0	0	0	0	0	0	0	0
Transcriptional regulator	nrdR	transcriptional repressor NrdR	1	1	1	1	1	1	1	1+	1	1+	1	1	1	1	1	1	1	1	1	1	1
Transcriptional regulator	WP_037975068.1	helix-turn-helix domain-containing protein	0	1	1	1	0	1	1	1+	1	1+	1	1+	1+	1+	1+	1+	1+	1+	1+	1+	1+
Transcriptional regulator	WP_143521727.1	helix-turn-helix domain-containing protein	0	0	0	0	1	1+	1+	1+	0	1	1+	1	1+	1+	0	0	0	0	0	0	0
Transcriptional regulator	WP_057940617.1	helix-turn-helix domain-containing protein	1+	1	1	1	1+	0	0	0	0	0	0	1	1	0	0	0	0	0	0	0	0
Transcriptional regulator	WP_083829526.1	helix-turn-helix domain-containing protein	0	0	0	0	0	1+	1+	1	1	1	1+	0	0	0	0	0	0	0	0	0	0
Transcriptional regulator	WP_008710642.1	helix-turn-helix domain-containing protein	0	0	0	0	0	1+	1+	1	1+	1+	1+	0	0	0	0	0	0	0	0	0	0
Transcriptional regulator	WP_066745834.1	helix-turn-helix domain-containing protein	0	0	0	0	0	1	0	1+	1	0	0	0	0	0	0	0	0	0	0	0	0
Transcriptional regulator	WP_120372620.1	helix-turn-helix domain-containing protein	0	0	0	0	0	0	0	0	0	0	0	0	1+	1+	0	0	0	0	0	0	0
Transcriptional regulator	WP_009164331.1	helix-turn-helix domain-containing protein	0	0	0	0	0	0	0	0	0	0	0	1+	0	0	1+	0	0	0	0	0	0
Transcriptional regulator	WP_066742226.1	helix-turn-helix domain-containing protein	0	0	0	0	0	0	0	1+	1+	0	0	0	0	0	0	0	0	0	0	0	0
Transcriptional regulator	WP_071804870.1	helix-turn-helix domain-containing protein	1+	0	0	0	1+	0	0	0	0	0	0	0	0	0	0	0	0	0	0	0	0
Transcriptional regulator	WP_143330639.1	helix-turn-helix domain-containing protein	0	0	0	0	0	0	0	0	1+	0	0	0	0	0	0	0	0	0	0	0	0
Transcriptional regulator	WP_201769322.1	putative DNA binding domain-containing protein	0	0	0	0	0	1	1	1	0	1	1	1	1+	1+	0	1	1	1	1	1	1
Transcriptional regulator	WP_009201625.1	carbon starvation protein A CstA	1	1	1	1	1	1	1	1	1+	1	1	1	1	1	1	0	0	0	0	0	0
Transcriptional regulator	WP_037977796.1	DUF370 domain-containing protein	1+	1	1+	1	1+	1	1	1	1	1	1	1	1	1	1	1	0	1	1	1	1
Transcriptional regulator	WP_037978279.1	PhoH family protein	1	1	1	1	1	1	1	1+	1	1+	1	1	1	1	1	1	1	1	1	1	1
Transcriptional regulator	mraZ	division/cell wall cluster transcriptional repressor MraZ	1	1	1	1	1	1	1	1	1	1	1	1+	1+	1+	1	1	1	1	1	1	1
Transcriptional regulator	frr	ribosome recycling factor	1+	1	1+	1	1+	1	1	1	1	1	1	1	1	1	1	1	1	1	1	1	1
Transcriptional regulator	WP_008709033.1	Arc family DNA-binding protein	0	0	0	0	0	1+	1+	1+	0	1+	1+	0	0	0	0	0	0	0	0	0	0
Transcriptional regulator	WP_009201845.1	PocR ligand-binding domain-containing protein	1	1	1	1	1	0	0	0	0	0	0	1+	1+	1+	1	0	0	0	0	0	0
Translation, ribosomal structure and biogenesis	WP_078016496.1	GNAT family N-acetyltransferase	0	0	0	0	0	0	0	0	0	0	0	0	1	1	1+	0	0	0	0	0	0
Translation, ribosomal structure and biogenesis	argS	arginine--tRNA ligase	1	1	1	1	1	1	1	1+	1	1+	1	1	1	1	1	1	1	1	1	1	1
Translation, ribosomal structure and biogenesis	asnS	asparagine--tRNA ligase	0	0	0	0	0	0	0	0	0	0	0	1+	1	1	1	0	0	0	0	0	0
Translation, ribosomal structure and biogenesis	gatA	Asp-tRNA(Asn)/Glu-tRNA(Gln) amidotransferase subunit GatA	1+	1+	1	1+	1+	1	1	1	1	1	1	1+	1	1	1	1	1	1	1	1	1
Translation, ribosomal structure and biogenesis	gatC	Asp-tRNA(Asn)/Glu-tRNA(Gln) amidotransferase subunit GatC	1+	1+	1	1+	1+	1	1	1	1	1	1	1	1	1	1	1	1	1	1	1	1
Translation, ribosomal structure and biogenesis	glyQ	glycine--tRNA ligase subunit alpha	1	1	1	1	1	1	1	1	1+	1	1	1	1	1	1	1+	1+	1+	1+	1+	1+
Translation, ribosomal structure and biogenesis	hisS	histidine--tRNA ligase	1	1	1	1	1	1	1	1	1+	1	1	1	1	1	1	1	1	1	1	1	1
Translation, ribosomal structure and biogenesis	metG	methionine--tRNA ligase	1+	1	1	1	1+	1	1	1	1	1	1	1	1	1	1	1	1	1	1	1	1
Translation, ribosomal structure and biogenesis	pheS	phenylalanine--tRNA ligase subunit alpha	1	1	1	1	1	1+	1+	1+	1+	1+	1+	1	1	1	1	1+	1+	1+	1+	1+	1+
Translation, ribosomal structure and biogenesis	proS	proline--tRNA ligase	1	1	1	1	1	1	1	1	1	1	1	1	1	1	1	1+	1+	1+	1+	1+	1+
Translation, ribosomal structure and biogenesis	pth	aminoacyl-tRNA hydrolase	1	1	1	1	1	1	1	1	1	1	1	1	1	1	1	1+	1+	1+	1+	1+	1+
Translation, ribosomal structure and biogenesis	raiA	ribosome-associated translation inhibitor RaiA	1	1	1	1	1	1+	1+	1	1	1	1+	1	1	1	1	1	1	1	1	1	1
Translation, ribosomal structure and biogenesis	rph	ribonuclease PH	0	0	0	0	0	1	1	1	1	1	1	1	1+	1	1	1	1	1	1	1	1
Translation, ribosomal structure and biogenesis	rplI	50S ribosomal protein L9	1+	1	1+	1	1+	1	1	1	1	1	1	1	1	1	1	1	1	1	1	1	1
Translation, ribosomal structure and biogenesis	rplJ	50S ribosomal protein L10	1	1	1	1	1	1	1	1	1	1	1	1+	1+	1+	1+	1	1	1	1	1	1
Translation, ribosomal structure and biogenesis	rplL	50S ribosomal protein L7/L12	1+	1	1+	1	1+	1	1	1	1	1	1	1	1	1	1	1	1	1	1	1	1
Translation, ribosomal structure and biogenesis	rplS	50S ribosomal protein L19	1+	1	1+	1	1+	1	1	1	1	1	1	1	1	1	1	1	1	1	1	1	1
Translation, ribosomal structure and biogenesis	rplU	50S ribosomal protein L21	1	1	1	1	1	1	1	1	1	1	1	1	1+	1+	1	1	1	1	1	1	1
Translation, ribosomal structure and biogenesis	rplV	50S ribosomal protein L22	1	1+	1	1+	1	1	1	1	1	1	1	1	1	1	1	1	1	1	1	1	1
Translation, ribosomal structure and biogenesis	rpmB	50S ribosomal protein L28	1	1+	1	1+	1	1	1	1	1	1	1	1	1	1	1	1	1	1	1	1	1
Translation, ribosomal structure and biogenesis	rpmF	50S ribosomal protein L32	1	1	1	1	1	1	1	1	1+	1	1	1	1	1	1	1	1	1	1	1	1
Translation, ribosomal structure and biogenesis	rpmJ	50S ribosomal protein L36	1	1	1	1	1	1	1	1	1	1	1	1+	1+	1+	1+	1	1	1	1	1	1
Translation, ribosomal structure and biogenesis	rpsB	30S ribosomal protein S2	1	1	1	1	1	1+	1	1	1	1	1	1	1	1	1	1	1	1	1	1	1
Translation, ribosomal structure and biogenesis	rpsD	30S ribosomal protein S4	1	1	1	1	1	1	1	1	1	1	1	1+	1+	1+	1+	1	1	1	1	1	1
Translation, ribosomal structure and biogenesis	rpsI	30S ribosomal protein S9	1	1	1+	1	1	1	1	1	1	1	1	1	1	1	1	1	1	1	1	1	1
Translation, ribosomal structure and biogenesis	rpsL	30S ribosomal protein S12	1	1	1	1	1	1+	1+	1+	1	1+	1+	1+	1+	1+	1	1	1	1	1	1	1
Translation, ribosomal structure and biogenesis	rpsM	30S ribosomal protein S13	1	1	1	1	1	1	1	1	1	1	1	1+	1+	1+	1+	1	1	1	1	1	1
Translation, ribosomal structure and biogenesis	rpsO	30S ribosomal protein S15	1	1	1	1	1	1	1	1	1	1	1	1	1	1+	1	1	1	1	1	1	1
Translation, ribosomal structure and biogenesis	rpsT	30S ribosomal protein S20	1	1	1	1	1	1	1	1	1	1	1	1	1	1	1+	1	1	1	1	1	1
Translation, ribosomal structure and biogenesis	rpsU	30S ribosomal protein S21	1	1	1	1	1	1	1	1	1	1	1	1	1	1	1	1+	1+	1+	1+	1+	1+
Translation, ribosomal structure and biogenesis	rsmA	ribosomal RNA small subunit methyltransferase A	1	1	1	1	1	1	1	1+	1	1+	1	1	1	1	1	1+	1+	1+	1+	1+	1+
Translation, ribosomal structure and biogenesis	smpB	SsrA-binding protein SmpB	1	1+	1	1+	1	1	1	1	1+	1	1	1	1	1	1	1	1	1	1	1	1
Translation, ribosomal structure and biogenesis	tyrS	tyrosine--tRNA ligase	1+	1+	1+	1	1+	1	1	1	1	1	1	1	1	1	1	1	1	1	1	1	1
Translation, ribosomal structure and biogenesis	WP_008709045.1	FAD-dependent oxidoreductase	0	0	0	0	0	1+	1+	1	0	1	1+	0	0	0	0	0	0	0	0	0	0
Translation, ribosomal structure and biogenesis	WP_037974437.1	ribosomal L7Ae/L30e/S12e/Gadd45 family protein	1	1	1	1	1	1+	1+	1+	1	1+	1+	0	0	0	0	1	1	1	1	1	1
Translation, ribosomal structure and biogenesis	WP_037976137.1	50S ribosomal protein L11 methyltransferase	1+	1	1+	1	1+	1	1	1	1	1	1	1	1	1	1	1	1	1	1	1	1
Translation, ribosomal structure and biogenesis	WP_037976872.1	threonylcarbamoyl-AMP synthase	1	1	1	1	1	1+	1	1	1	1	1	1	1	1	1	1	1	1	1	1	1
Translation, ribosomal structure and biogenesis	WP_037977200.1	S1 RNA-binding domain-containing protein	1	1+	1	1+	1	1	1	1	1	1	1	1	1	1	1	1+	1+	1+	1+	1+	1+
Translation, ribosomal structure and biogenesis	WP_037977897.1	ribonuclease J	1	1	1	1	1	1	1	1	1	1	1	1	1	1	1	1+	1+	1+	1+	1+	1+
Translation, ribosomal structure and biogenesis	WP_037977946.1	leucine--tRNA ligase	1+	1	1+	1	1+	1	1	1	1+	1	1	1+	1+	1+	1+	1	1	1	1	1	1
Translation, ribosomal structure and biogenesis	WP_037978241.1	rRNA pseudouridine synthase	1	1	1	1	1	1	1	1	1	1	1	1	1+	1+	1	1+	1+	1+	1+	1+	1+
Translation, ribosomal structure and biogenesis	WP_051682529.1	ribosome maturation factor RimP	1	1+	1	1+	1	1	1	1	1	1	1	1	1	1	1	1	1	1	1	1	1
Translation, ribosomal structure and biogenesis	WP_066748969.1	GNAT_acetyltran,GrpB	0	0	0	0	0	0	0	1+	0	1+	0	0	0	0	0	0	0	0	0	0	0
Translation, ribosomal structure and biogenesis	WP_037975137.1	RidA family protein	1+	1	1+	1	1+	1+	1	1+	1+	1+	1	1	1	1	1	1	1	1	1	1	1
Translation, ribosomal structure and biogenesis	WP_037978212.1	TlyA family RNA methyltransferase	1+	1	1+	1	1+	1	1	1	1	1	1	1	1	1	1	1	1	1	1	1	1
Translation, ribosomal structure and biogenesis	der	tRNA uridine-5-carboxymethylaminomethyl(34) synthesis GTPase MnmE	1	1	1	1	1	1	1	1	1	1	1	1	1	1	1	1+	1+	1+	1+	1+	1+
Translation, ribosomal structure and biogenesis	WP_037977000.1	class I SAM-dependent methyltransferase	0	0	0	0	0	0	0	0	0	0	0	0	1+	0	0	1	1	1	1	1	0
Transporter	cadA	cadmium-translocating P-type ATPase	1	1+	1	1+	1	1+	1+	1+	1	1	1+	1	1	1	1	1+	1+	1+	1+	1+	1+
Transporter	lptB	ABC transporter ATP-binding protein	1+	1+	1+	1+	1+	1+	1+	1+	1+	1+	1+	1+	1+	1+	1+	1+	1+	1+	1+	1+	1+
Transporter	WP_051682838.1	efflux RND transporter periplasmic adaptor subunit	1	1	1	1	1	1+	1+	1	1	1	1+	1	1	1	1+	1+	1+	1+	1+	1+	1+
Transporter	feoB	ferrous iron transport protein B	1	1	1	1	1	1	1	1	1+	1	1	1+	1+	1+	1+	1+	1+	1+	1+	1+	1+
Transporter	WP_037975053.1	TRAP transporter small permease	1	1+	1	1	1	1+	1+	1+	1	1+	1+	1	1+	1	1	1	1	1	1	1	1
Transporter	WP_051682561.1	BCCT family transporter	1	1	1	1	1	1	1	1	1+	1+	1	1	1	1	1	1	1	1	1	1	1
Transporter	WP_037974067.1	AEC family transporter	1+	1	1+	1	1+	1+	1+	1+	1	1+	1+	1	1	1	1	1	1	1	1	1	1
Transporter	nhaC	Na+/H+ antiporter NhaC	1	1+	1+	1+	1	1+	1+	1	1+	1	1+	1	1	1	1	1+	1+	1+	1+	1+	1+
Transporter	WP_051682572.1	TRAP transporter large permease	1+	1	1+	1	1+	1+	1+	1+	1+	1+	1+	1	1+	1+	1+	1	1	1	1+	1	1+
Transporter	panF	sodium/pantothenate symporter	1	1	1	1	1	1	1	1+	1	1+	1	1	1+	1+	1+	1+	1+	1+	1+	1+	1+
Transporter	WP_037975297.1	ABC transporter permease	1	1+	1	1	1	1	1	1	1	1	1	1+	1+	1+	1+	1	1	1	1	1	1
Transporter	WP_037975299.1	ABC transporter permease	1	1	1	1	1	1	1	1	1	1	1	1+	1	1	1	1	1	1	1	1	1
Transporter	WP_037974142.1	efflux RND transporter permease subunit	1	1	1	1	1	1	1	1	1	1	1	1	1	1+	1	1	1	1	1	1	1
Transporter	WP_037975385.1	biotin transporter BioY	1	1	1	1	1	1	1	1	1+	1	1	1	1	1	1	1	1	1	1	1	1
Transporter	WP_051682553.1	tripartite tricarboxylate transporter permease	1+	1	1	1	1+	1	1+	1	1	1	1+	1+	1	1	1+	1	1	1	1	1	1
Transporter	WP_037974366.1	chromate transporter	1	1+	1	1+	1	1+	1+	1+	1	1+	1+	1+	1	1	1+	1+	1+	1+	1+	1+	1+
Transporter	WP_037975666.1	sodium-dependent transporter	1	1+	1	1+	1	1+	1+	1+	1+	1+	1+	1+	1	1	1+	1+	1+	1+	1+	1+	1+
Transporter	WP_037975352.1	ABC transporter substrate-binding protein	1	1	1	1	1	1+	1+	1+	1+	1+	1+	1	1+	1	1+	1	1	1	1	1	1
Transporter	WP_037975358.1	sodium:alanine symporter family protein	1+	1	1+	1	1+	1	1	1+	1+	1+	1	1	1	1+	1+	1+	1+	1+	1+	1+	1+
Transporter	pstA	ABC transporter permease subunit	1+	1+	1+	1+	1+	1	1	1	1	1	1	1	1+	1+	1	1	1	1	1	1	1
Transporter	WP_037977859.1	ZIP family metal transporter	1	1	1+	1	1	1+	1+	1	1	1	1+	1	1	1	1	1	1	1	1	1	1
Transporter	thiW	energy coupling factor transporter S component ThiW	1	1+	1	1+	1	1	1	1+	1	1+	1	1	1	1	1	1	1	1	1	1	1
Transporter	WP_037975323.1	TAXI family TRAP transporter solute-binding subunit	1	1	1	1	1	1	1	1	1	1	1	1+	1+	1+	1+	1	1	1	1	1	1
Transporter	dctP	TRAP transporter substrate-binding protein	1	1+	1	1	1	1+	1+	1+	1	1+	1+	1	1+	1+	1+	1+	1+	1+	1+	1+	1+
Transporter	WP_037976584.1	sodium:solute symporter family protein	1	1+	1	1+	1	1	1	1	1	1	1	1	1	0	1	1+	1+	1+	1+	1+	1+
Transporter	WP_160170750.1	tripartite tricarboxylate transporter substrate binding protein	1	1	1	1	1	1+	1+	1+	0	1+	1+	1	1	1	1+	1	1	1	1	1	1
Transporter	WP_037978481.1	TAXI family TRAP transporter solute-binding subunit	1	0	1+	0	1	1	1	1+	1+	1+	1	1	1	1	1	1+	1+	1+	1+	1+	1+
Transporter	WP_037976683.1	ABC transporter substrate-binding protein LivK	1+	1	1	1	1+	1	1	1+	1	1+	1	0	0	0	0	1+	1+	1+	1+	1+	1+
Transporter	WP_037976713.1	FAD-dependent oxidoreductase	1+	1	1+	1	1+	1	1	1	1	1	1	0	0	0	0	1+	1+	1+	1+	1+	1+
Transporter	WP_037974300.1	MotA/TolQ/ExbB proton channel family protein	1	1	1	1	1	1	1	1	1+	1	1	0	0	0	0	1	1	1	1	1	1
Transporter	WP_037977478.1	substrate-binding domain-containing protein	1	1	1	1	1	1	1	1	1+	1	1	0	0	0	0	1	1	1	1	1	1
Transporter	WP_037976368.1	DMT family transporter	1	1	1	1	1	1	1	1+	1	1+	1	0	0	0	0	1	1	1	1	1	1
Transporter	WP_037978206.1	sodium:proton antiporter	0	0	0	0	0	1	1	1+	1	1+	1	1+	1	1	1+	1	1	1	1	1	1
Transporter	WP_051682498.1	MATE family efflux transporter	0	0	0	0	0	1	1	1	1+	1	1	1	1	1	1	1	1	1	1	1	1
Transporter	WP_037977685.1	ABC transporter permease	0	0	0	0	0	1	1	1	1	1	1	1+	1	1	1	1	1	1	1	1	1
Transporter	WP_008710839.1	iron ABC transporter permease	1	1	1	1	1	1	1	1	1+	1	1	1	1	1	1	0	0	0	0	0	0
Transporter	WP_014806850.1	AbgT family transporter	1+	1	1+	1	1+	1+	1+	1	1	1	1+	1	1	1+	1	0	0	0	0	0	0
Transporter	WP_037974698.1	DMT family transporter	0	1	0	1	0	1	1	1+	1+	1+	1	1	0	0	0	1	1	1	1	1	1
Transporter	WP_037974355.1	zinc ABC transporter substrate-binding protein	0	0	0	0	0	1	1	1	0	1	1	1+	1+	1	1+	1+	1+	1+	1+	1+	1+
Transporter	WP_008711979.1	divalent metal cation transporter	1	1	1	1	1	1+	1+	1	1	1	1+	1	1	1	1	0	0	0	0	0	0
Transporter	WP_037975361.1	OPT/YSL family transporter	1	0	1	1+	1	0	0	0	0	0	0	1	1	1	1+	1	1	1	1	1	1
Transporter	WP_037977922.1	AAA family ATPase	0	0	0	0	0	1	1	1	0	1	1	1+	1+	1+	0	1	1	1	1	1	1
Transporter	WP_037978668.1	magnesium transporter CorA family protein	0	1	0	1	0	1	1+	1	1	1	1+	0	0	0	0	1	1	1	1	1	1
Transporter	WP_081839377.1	PTS sugar transporter subunit IIC	0	0	0	0	0	1+	0	1	1	1	0	1	1	1	1	1	1	1	1	1	1
Transporter	group_124	TRAP transporter substrate-binding protein DctP	0	0	1+	0	0	1+	1	1	1+	1	1	0	0	0	0	1+	1+	1+	1+	1+	1+
Transporter	WP_037976577.1	TRAP transporter small permease subunit	0	0	1	0	0	1	1	1	1	1	1	0	0	0	0	1+	1+	1+	1+	1+	1+
Transporter	WP_037974654.1	sodium:proton antiporter	0	0	0	0	0	1+	1+	1	1	1	1+	0	0	0	0	1+	1+	1+	1+	1+	1+
Transporter	WP_037974361.1	tripartite tricarboxylate transporter TctB family protein	0	0	0	0	0	0	0	1	0	1	0	1	1	1	1	1+	1+	1+	1+	1+	1+
Transporter	WP_051682541.1	DMT family transporter	0	0	0	0	0	1	1	1+	1+	1+	1	0	0	0	0	1	1	1	1	1	1
Transporter	WP_008710876.1	ABC transporter substrate-binding protein	0	1	0	1	0	1	1	1+	1	1+	1	1+	1	1	1+	0	0	0	0	0	0
Transporter	WP_051682826.1	hypothetical protein	0	0	0	0	0	1	1	1	1	1	1	0	0	0	0	1+	1+	1+	1+	1+	1+
Transporter	rarD	EamA family transporter RarD	0	0	0	0	0	1	1	1	1+	1	1	0	0	0	0	1	1	1	1	1	1
Transporter	WP_037978171.1	DMT family transporter	0	0	0	0	0	1	1	1	1	1	1	0	0	0	0	1+	1+	1+	1+	1+	1+
Transporter	WP_037974758.1	sodium/proline symporter	0	0	0	0	0	1+	1	1+	1	1	1	0	0	0	0	1	1	1	1	1	1
Transporter	cytX	putative hydroxymethylpyrimidine transporter CytX	0	0	0	0	0	1+	1+	1	0	1	1+	0	0	0	0	1	1	1	1	1	1
Transporter	WP_037976841.1	energy-coupling factor ABC transporter permease	0	0	0	0	0	1	1	1+	0	1+	1	0	0	0	0	1	1	1	1	1	1
Transporter	WP_009200422.1	TRAP transporter small permease subunit	1	1	1	0	1	0	1	1	0	0	1	1	1	1+	1+	0	0	0	0	0	0
Transporter	group_903	TRAP transporter substrate-binding protein DctP	1	1+	1	0	1	0	1	1	0	0	1	1	1+	1+	1	0	0	0	0	0	0
Transporter	WP_008709035.1	LysE family transporter	0	0	0	0	0	1	1	1	1	1	1	1	1	1	1+	0	0	0	0	0	0
Transporter	WP_037976404.1	sodium:solute symporter family protein	0	0	0	0	0	1+	0	1+	1	1+	0	0	0	0	0	1+	1+	1+	1+	1+	1+
Transporter	WP_174401635.1	ABC transporter substrate-binding protein	0	0	0	0	0	1	1	1	1+	1+	1	1	1+	1+	1	0	0	0	0	0	0
Transporter	WP_159428511.1	ABC transporter substrate-binding protein	1+	1	1+	1	1+	1	0	0	0	0	0	1	1	1	1	0	0	0	0	0	0
Transporter	WP_057940742.1	monovalent cation/H(+) antiporter subunit G	1	1	1	1	1	0	0	0	0	0	0	1	1	1	1	0	0	0	0	0	0
Transporter	WP_157666871.1	iron ABC transporter substrate-binding protein	1+	1	1+	1	1+	0	0	0	0	0	0	1	1	1	1	0	0	0	0	0	0
Transporter	WP_009200516.1	Na+/H+ antiporter subunit E	1	1	1	1	1	0	0	0	0	0	0	1	1	1	1	0	0	0	0	0	0
Transporter	WP_009202181.1	glutathione ABC transporter substrate-binding protein	1	1+	1	1+	1	0	0	0	0	0	0	1	1	1	1	0	0	0	0	0	0
Transporter	cbiM	cobalt transporter CbiM	1	1	1	1	1	0	0	0	0	0	0	1+	1+	1+	1+	0	0	0	0	0	0
Transporter	ptsP	phosphoenolpyruvate--protein phosphotransferase	1	1+	1	1+	1	0	0	0	0	0	0	1	1	1	1	0	0	0	0	0	0
Transporter	mgtE	magnesium transporter	1	1	1	1	1	0	0	0	0	0	0	1+	1	1	1+	0	0	0	0	0	0
Transporter	WP_057940981.1	ABC transporter substrate-binding protein	1+	1+	1+	1+	1+	0	0	0	0	0	0	1+	1	1+	1+	0	0	0	0	0	0
Transporter	WP_051682765.1	sodium/proline symporter	0	0	0	0	0	0	0	1	0	1	0	0	0	0	0	1+	1+	1+	1+	1+	1+
Transporter	WP_051682570.1	tripartite tricarboxylate transporter substrate binding protein	0	0	0	0	0	1+	0	0	1+	0	0	0	0	0	0	1+	1+	1+	1+	1+	1+
Transporter	WP_037974409.1	benzoate/H(+) symporter BenE family transporter	0	0	0	0	0	0	0	1	0	1	0	0	0	0	0	1	1	1	1	1	1
Transporter	WP_111089560.1	AI-2E family transporter	1+	0	1+	0	1+	0	0	0	0	0	0	1	1	1	1	0	0	0	0	0	0
Transporter	WP_008709321.1	ABC transporter substrate-binding protein	0	0	0	0	0	0	1	0	0	1	1	1+	1+	1+	1	0	0	0	0	0	0
Transporter	WP_034443577.1	MATE family efflux transporter	0	0	0	0	0	1+	1	1	1	1	1	0	0	0	0	0	0	0	0	0	0
Transporter	WP_066742853.1	DMT family transporter	0	0	0	0	0	0	0	1+	0	1+	0	1	1	1	1	0	0	0	0	0	0
Transporter	WP_008710139.1	MFS transporter	0	0	0	0	0	1	1	1	1+	1	1	0	0	0	0	0	0	0	0	0	0
Transporter	WP_169817552.1	TRAP transporter substrate-binding protein	0	0	0	0	0	0	0	0	0	0	0	0	0	0	0	1+	1+	1+	1+	1+	1+
Transporter	WP_187118644.1	autotransporter outer membrane beta-barrel domain-containing protein	0	0	0	0	0	1+	1+	1	0	1	1+	0	0	0	0	0	0	0	0	0	0
Transporter	WP_008709369.1	MFS transporter	0	0	0	0	0	1+	1+	1	0	1	1+	0	0	0	0	0	0	0	0	0	0
Transporter	WP_009202092.1	zinc ABC transporter substrate-binding protein	1+	1	1+	1	1+	0	0	0	0	0	0	0	0	0	0	0	0	0	0	0	0
Transporter	WP_205948275.1	short-chain fatty acid transporter	0	0	0	0	0	1	0	0	0	0	0	1	1+	1	1	0	0	0	0	0	0
Transporter	WP_008708624.1	sodium:solute symporter family protein	0	0	0	0	0	1+	1+	1	0	1	1+	0	0	0	0	0	0	0	0	0	0
Transporter	corA	magnesium/cobalt transporter CorA	1	1	1+	1	1	0	0	0	0	0	0	0	0	0	0	0	0	0	0	0	0
Transporter	WP_057940869.1	ABC transporter permease	1+	1	1	1	1+	0	0	0	0	0	0	0	0	0	0	0	0	0	0	0	0
Transporter	WP_009201207.1	AzlC family ABC transporter permease	1+	1	1+	1+	1+	0	0	0	0	0	0	0	0	0	0	0	0	0	0	0	0
Transporter	WP_040347996.1	PTS transporter subunit EIIC	1+	1	1	1	1+	0	0	0	0	0	0	0	0	0	0	0	0	0	0	0	0
Transporter	WP_009202232.1	PTS sugar transporter subunit IIA	1	1	1	1+	1	0	0	0	0	0	0	0	0	0	0	0	0	0	0	0	0
Transporter	WP_008709767.1	MFS transporter	0	0	0	0	0	1	1	1+	0	1+	1	0	0	0	0	0	0	0	0	0	0
Transporter	WP_120372757.1	efflux RND transporter permease subunit	0	0	0	0	0	0	0	0	0	0	0	1+	1+	1+	1+	0	0	0	0	0	0
Transporter	WP_009164568.1	DUF4198 domain-containing protein	0	0	0	0	0	0	0	0	0	0	0	1+	1	1	1	0	0	0	0	0	0
Transporter	WP_066743661.1	TRAP transporter small permease subunit	0	0	0	0	0	0	1+	1+	0	1+	1+	0	0	0	0	0	0	0	0	0	0
Transporter	WP_078015236.1	DNA starvation/stationary phase protection protein	0	0	0	0	0	0	0	0	0	0	0	1+	1+	1+	1+	0	0	0	0	0	0
Transporter	WP_078015039.1	tripartite tricarboxylate transporter TctB family protein	0	0	0	0	0	0	0	0	0	0	0	1+	1	1	1+	0	0	0	0	0	0
Transporter	WP_009165963.1	TRAP transporter substrate-binding protein	0	0	0	0	0	0	0	0	0	0	0	1+	1	1	1	0	0	0	0	0	0
Transporter	WP_154529076.1	sulfite exporter TauE/SafE family protein	0	0	0	0	0	0	0	0	0	0	0	1	1	1+	1	0	0	0	0	0	0
Transporter	WP_091460907.1	OPT/YSL family transporter	1	0	1+	0	1	0	0	0	0	0	0	0	0	0	0	0	0	0	0	0	0
Transporter	WP_091461005.1	TRAP transporter small permease	0	1	1	0	0	1+	0	0	0	0	0	0	0	0	0	0	0	0	0	0	0
Transporter	WP_066744863.1	cation:proton antiporter	0	0	0	1+	0	0	0	1	0	1	0	0	0	0	0	0	0	0	0	0	0
Transporter	WP_083489933.1	transporter	1	0	1+	0	1	0	0	0	0	0	0	0	0	0	0	0	0	0	0	0	0
Transporter	WP_009200490.1	lysine exporter LysO family protein	1	0	1+	0	1	0	0	0	0	0	0	0	0	0	0	0	0	0	0	0	0
Transporter	fetB	iron export ABC transporter permease subunit FetB	1+	0	1	0	1+	0	0	0	0	0	0	0	0	0	0	0	0	0	0	0	0
Transporter	WP_087366323.1	TRAP transporter small permease	0	0	0	0	0	0	0	1	1+	1	0	0	0	0	0	0	0	0	0	0	0
Transporter	WP_009200855.1	MFS transporter	1	1+	0	0	1	0	0	0	0	0	0	0	0	0	0	0	0	0	0	0	0
Transporter	WP_120372639.1	ABC transporter substrate-binding protein	0	0	0	0	0	0	0	0	0	0	0	1+	1	1	0	0	0	0	0	0	0
Transporter	WP_078015880.1	sodium:proton antiporter	0	0	0	0	0	0	0	0	0	0	0	0	1	1	1+	0	0	0	0	0	0
Transporter	WP_040347798.1	sulfite exporter TauE/SafE family protein	1+	0	1+	0	1+	0	0	0	0	0	0	0	0	0	0	0	0	0	0	0	0
Transporter	WP_008709009.1	Nramp family divalent metal transporter	0	0	0	0	0	1+	1+	0	0	0	1+	0	0	0	0	0	0	0	0	0	0
Transporter	WP_008709205.1	sodium:solute symporter family protein	0	0	0	0	0	0	1+	0	0	0	1+	0	0	0	0	0	0	0	0	0	0
Transporter	arsB	ACR3 family arsenite efflux transporter	0	0	0	0	0	1	0	0	0	1+	0	0	0	0	0	0	0	0	0	0	0
Transporter	WP_066742380.1	sulfite exporter TauE/SafE family protein	0	0	0	0	0	0	0	1+	0	0	0	0	0	0	0	0	0	0	0	0	0
Transporter	WP_154528580.1	ABC transporter substrate-binding protein	0	0	0	0	0	0	0	0	0	0	0	0	0	0	1+	0	0	0	0	0	0
Transporter	WP_154528779.1	tripartite tricarboxylate transporter TctB family protein	0	0	0	0	0	0	0	0	0	0	0	0	0	0	1+	0	0	0	0	0	0
Transporter	WP_057940604.1	cation transporter	1	1	1	1	1	0	0	0	1+	0	0	1+	1	1	1	0	0	0	0	0	0
Transporter	WP_037976357.1	ABC transporter ATP-binding protein	0	0	0	0	0	0	0	0	0	0	0	1+	1	1	1+	1	1	1	1	1	1
Transporter	WP_009200515.1	ABC transporter permease	1+	1	1+	1	1+	0	0	0	0	0	0	0	0	0	0	0	0	0	0	0	0
Transporter	WP_091460988.1	ABC transporter permease subunit	1	1+	1	1	1	0	0	1	1	1	0	0	0	0	0	0	0	0	0	0	0
Transporter	WP_008709586.1	ABC transporter substrate-binding protein	0	0	0	0	0	1+	1+	1+	1	1+	1+	1	0	0	0	0	0	0	0	0	0
Transporter	WP_168170009.1	ABC transporter substrate-binding protein	0	0	0	0	0	0	0	0	0	0	0	1	1	1	1+	0	0	0	0	0	0
Transporter	WP_009200546.1	ABC-ATPase domain-containing protein	1	0	1+	0	1	0	0	0	0	0	0	0	0	0	0	0	0	0	0	0	0
Transporter	WP_037974411.1	MFS transporter	0	0	0	0	0	1	1	1	0	1	1	0	0	0	0	1+	1+	1+	1+	1+	1+
Transporter	WP_154529223.1	MFS transporter	0	0	0	0	0	0	0	0	0	0	0	1	1+	1+	1	0	0	0	0	0	0
Transporter	WP_091461143.1	MFS transporter	0	1+	1+	1+	0	0	0	0	0	0	0	0	0	0	0	0	0	0	0	0	0
Transporter	WP_037977663.1	AzlC family ABC transporter permease	0	0	0	0	0	1	1	1	1+	1+	1	0	0	0	0	1	1	1	1	1	1
Transporter	WP_037974015.1	DMT family transporter	1	1	1	1	1	1	1	1	1+	1	1	1	0	0	0	1	1	1	1	1	1
Transporter	WP_009202031.1	EamA family transporter	1	1+	1	1+	1	0	0	0	0	0	0	0	0	0	0	0	0	0	0	0	0
Transporter	WP_195838808.1	EamA family transporter	0	0	0	0	0	0	0	0	0	0	0	1	1	1	1+	0	0	0	0	0	0
Transporter	WP_009164728.1	efflux RND transporter periplasmic adaptor subunit	0	0	0	0	0	0	0	0	0	0	0	1+	1	1	1	0	0	0	0	0	0
Transporter	WP_037977931.1	iron ABC transporter permease	1+	1	1	1	1+	1	1	1	1	1	1	1	1	1	1	1	1	1	1	1	1
Transporter	group_1970	molybdate ABC transporter substrate-binding protein	0	0	0	0	0	1	1	1	1	1	1	0	0	0	0	1+	1+	1+	1+	1+	1+
Transporter	WP_040347861.1	transporter substrate-binding domain-containing protein	1	1	1	1	1	0	0	0	0	0	0	1+	1+	1+	1	0	0	0	0	0	0
Transporter	WP_168160288.1	TRAP transporter small permease subunit	0	0	0	0	0	1+	0	1+	0	1+	0	0	0	0	0	0	0	0	0	0	0
Transporter	WP_158095891.1	threonine/serine exporter family protein	0	0	0	0	0	0	0	0	1+	0	0	0	0	0	0	0	0	0	0	0	0
Transporters	gltS	sodium/glutamate symporter	1+	1	1+	1	1+	1	1	1	1+	1	1	1	1	1	1	0	0	0	0	0	0
Transporters	mdcA	malonate decarboxylase subunit alpha	0	0	0	0	0	0	0	0	1	0	0	1	1	1	1+	0	0	0	0	0	0
Transporters	WP_014806123.1	HlyD family secretion protein	0	1+	0	0	0	0	0	0	0	0	0	0	0	0	0	0	0	0	0	0	0
Transporters	WP_037973999.1	NCS2 family permease	1	1	1	1	1	1+	1	1	1	1	1	1	1	1	1	1	1	1	1	1	1
Transporters	WP_037975584.1	outer membrane protein transport protein	0	0	0	0	0	1+	1+	1	1	1	1+	1	1	1	1	1	1	1	1	1	1
Transporters	WP_037977182.1	BamA/TamA family outer membrane protein	1+	1	1+	1	1+	1	1	1+	1	1+	1	1	1	1	1	1	1	1	1	1	1
Transporters	WP_037977508.1	purine/pyrimidine permease	1	1	1	1	1	1	1	1	1	1	1	1	1	1	1	1+	1+	1+	1+	1+	1+
Transporters	WP_037977711.1	methylmalonyl-CoA carboxyltransferase	1	1	1	1	1	1	1	1	1	1	1	1+	1+	1+	1+	1	1	1	1	1	1
Transporters	WP_078015703.1	mechanosensitive ion channel	0	0	0	0	0	0	0	0	0	0	0	1	1+	1	1	0	0	0	0	0	0
Transporters	WP_009200448.1	DUF4198 domain-containing protein	1	1+	1	1+	1	0	0	0	0	0	0	1	1	1	1	0	0	0	0	0	0
Transporters	WP_087363484.1	ferrous iron transport protein A	0	0	0	0	0	0	0	0	1+	0	0	0	0	0	0	0	0	0	0	0	0
Transporters	kdpA	potassium-transporting ATPase subunit KdpA	0	0	0	0	0	1	1	1+	0	0	1	0	0	0	0	0	0	0	0	0	0
Transporters	kdpC	K(+)-transporting ATPase subunit C	0	0	0	0	0	1	1	1	0	0	1	0	0	0	0	0	0	0	0	0	0
Transporters	WP_037974317.1	manganese efflux pump	1	1	1+	1+	1	1	1	1	1	1	1	1	1	1	1	1	1	1	1	1	1
Transporters	WP_037974780.1	guanine permease	0	0	0	0	0	1+	1+	1	1	1	1+	0	1	1	1	1	1	1	1	1	1
Transporters	WP_037974968.1	TrkA family potassium uptake protein	1+	1	1+	1	1+	1	1	1	1	1	1	0	0	0	0	1	1	1	1	1	1
Transporters	WP_037977486.1	hypothetical protein	1	1+	1	1+	1	1	1	1	1	1	1	1	1	1	1	1	1	1	1	1	1
Transporters	WP_037977704.1	2-keto-3-deoxygluconate permease	1+	1	0	0	1+	1	1	1	1	1	1	1	1	1+	0	1	1	1	1	1	1
Transporters	WP_040347917.1	extracellular solute-binding protein	1	1+	1	1	1	0	0	1	1	1	0	0	0	0	0	0	0	0	0	0	0
Transporters	tatA	twin-arginine translocase TatA/TatE family subunit	0	0	0	0	0	1+	1+	1	1	0	1+	1	0	0	0	0	0	0	0	0	0
Transporters	tatC	twin-arginine translocase subunit TatC	0	0	0	0	0	1+	1+	1	1	0	1+	1	0	0	0	0	0	0	0	0	0
Transporters	lptC	lipopolysaccharide transport system protein	1	1	1	1	1	1	1	1+	1	1+	1	0	0	0	0	1	1	1	1	1	1
Unclassified protein	WP_008708958.1	YitT family protein	0	0	0	0	0	1	1	1+	1	1+	1	0	0	0	0	0	0	0	0	0	0
Unclassified protein	mltG	endolytic transglycosylase MltG	0	0	0	0	0	1	1	1	1+	1	1	1	1	1	1	1	1	1	1	1	1
Unclassified protein	group_3932	BREX-1 system phosphatase PglZ type A	0	0	0	0	0	1+	0	0	0	0	0	0	0	0	0	0	0	0	0	0	0
Unclassified protein	csaB	polysaccharide pyruvyl transferase CsaB	1	1	1	1	1	1	1	1	1	1	1	1	1	1	1+	1	1	1	1	1	1
Unclassified protein	larA	nickel-dependent lactate racemase	1	1+	1	1	1	1	1	1+	1	1+	1	1	1	1	1	1	1	1	1	1	1
Unclassified protein	WP_008710377.1	virulence RhuM family protein	0	0	0	0	0	1	1	1	0	1+	1	0	0	0	0	1	1	1	1	1	1
Unclassified protein	WP_009165951.1	YeeE/YedE family protein	0	0	0	0	0	0	0	0	0	0	0	1+	0	0	0	0	0	0	0	0	0
Unclassified protein	WP_008709007.1	DUF1275 domain-containing protein	0	0	0	0	0	1	1	1+	1	1	1	0	0	0	0	0	0	0	0	0	0
Unclassified protein	WP_037974218.1	DUF2207 domain-containing protein	0	0	0	0	0	1	1	1	0	1	1	1	1	1	1	1+	1+	1+	1+	1+	1+
Unclassified protein	WP_008709933.1	DUF3310 domain-containing protein	0	0	0	0	0	0	1+	0	1	1	1+	0	0	0	0	0	0	0	0	0	0
Unclassified protein	WP_009165591.1	DUF3100 domain-containing protein	1+	1+	1+	0	1+	0	0	1	1	1	0	1	1	1	1	0	0	0	0	0	0
Unclassified protein	WP_009166102.1	DUF3644 domain-containing protein	0	0	0	0	0	0	0	0	0	0	0	1+	0	0	0	0	0	0	0	0	0
Unclassified protein	WP_009200646.1	DUF5058 family protein	1	1	0	0	1	0	1	1	1+	1	1	1	1	1	1	0	0	0	0	0	0
Unclassified protein	WP_014807467.1	DUF4139 domain-containing protein	1+	1	1+	1	1+	0	0	0	0	0	0	0	0	0	0	0	0	0	0	0	0
Unclassified protein	WP_014807740.1	DUF917 domain-containing protein	0	1+	0	0	0	0	0	0	0	0	0	0	0	0	0	0	0	0	0	0	0
Unclassified protein	WP_009200977.1	DUF1177 domain-containing protein	1	0	1	1+	1	0	0	0	0	0	0	1	1	1	1	0	0	0	0	0	0
Unclassified protein	WP_034444774.1	DUF1788 domain-containing protein	0	0	0	0	0	1+	0	0	0	0	0	0	0	0	0	0	0	0	0	0	0
Unclassified protein	WP_037974055.1	DUF3842 family protein	0	0	0	0	0	1	1	1	1+	1	1	0	0	0	0	1	1	1	1	1	1
Unclassified protein	WP_009200854.1	YeeE/YedE family protein	1+	1	1	1	1+	0	0	0	0	0	0	0	0	0	0	0	0	0	0	0	0
Unclassified protein	WP_009201727.1	thioesterase	1	1	1+	1	1	0	0	0	0	0	0	0	0	0	0	0	0	0	0	0	0
Unclassified protein	WP_014805991.1	ferritin family protein	1	1+	1	1+	1	0	0	0	0	0	0	0	0	0	0	0	0	0	0	0	0
Unclassified protein	WP_034442215.1	AAA family ATPase	0	0	0	0	0	1+	0	0	0	0	0	0	0	0	0	0	0	0	0	0	0
Unclassified protein	WP_037974212.1	UPF0182 family protein	1+	0	1	0	1+	1	1	1	1	0	1	1	1	1	1	1	1	1	1	1	1
Unclassified protein	WP_037974310.1	lipid-binding SYLF domain-containing protein	1	1	1	1	1	1+	1+	1	1	1	1+	1+	1	1	1+	1	1	1	1	1	1
Unclassified protein	WP_037974754.1	phosphohydrolase	1	1	1	1	1	1	1	1+	1+	1+	1	0	0	0	0	1	1	1	1	1	1
Unclassified protein	WP_037974782.1	serine dehydratase subunit alpha family protein	1+	1+	1+	1+	1+	0	1+	1	1	1	1+	1+	1	1	1	1	1	1	1	1	1
Unclassified protein	WP_037974789.1	YedE-related selenium metabolism membrane protein	1	1+	1+	1+	1	1	1	1	1	1	1	1	1	1	1	1+	1+	1+	1+	1+	1+
Unclassified protein	WP_037974870.1	KH domain-containing protein	1	1	1	1	1	1	1	1	1	1	1	1+	1+	1+	1+	1	1	1	1	1	1
Unclassified protein	WP_037975110.1	DUF2232 domain-containing protein	1	1	1	1	1	1	1	1	1	1	1	1	1+	1+	1+	1	1	1	1	1	1
Unclassified protein	WP_037975129.1	prolyl-tRNA synthetase associated domain-containing protein	0	0	0	0	0	1	1	1	1+	1	1	1	1	1	1	1	1	1	1	1	1
Unclassified protein	WP_037975332.1	NusG domain II-containing protein	0	0	0	0	0	1	1	1	1	1	1	1+	1+	1+	1	1	1	1	1	1	1
Unclassified protein	WP_037975343.1	DUF2156 domain-containing protein	0	0	0	0	0	1+	1+	1+	1	1+	1+	1	1	1	1	1+	1+	1+	1+	1+	1+
Unclassified protein	WP_037975581.1	DMT family protein	0	0	0	0	0	1	1	1+	1	1+	1	0	1	1	0	1	1	1	1	1	1
Unclassified protein	WP_037975597.1	DUF3084 domain-containing protein	1	1+	1	1+	1	1	1	1	1+	1	1	1	1	1	1	1	1	1	1	1	1
Unclassified protein	WP_037975998.1	DUF2088 domain-containing protein	0	0	0	0	0	1	1	1	1+	1+	1	1+	1+	1	1	1	1	1	1	1	1
Unclassified protein	WP_037976068.1	NYN domain-containing protein	0	0	0	0	0	0	0	0	1	0	0	0	0	0	0	1+	1+	1+	1+	1+	1+
Unclassified protein	WP_037976133.1	DUF4491 family protein	0	0	0	0	0	0	0	0	1	0	0	1+	1+	1+	1+	1	1	1	1	1	1
Unclassified protein	WP_037976241.1	GatB/YqeY domain-containing protein	0	0	0	0	0	1	1	1	1	1	1	1	1	1	1	1+	1+	1+	1+	1+	1+
Unclassified protein	WP_037976260.1	DUF1538 domain-containing protein	1	1	1	1	1	1	1	1+	1	1+	1	1	1	1	1	1	1	1	1	1	1
Unclassified protein	WP_037976321.1	sel1 repeat family protein	0	0	0	0	0	0	0	1+	0	0	0	1+	1+	1+	1+	1	1	1	1	1	1
Unclassified protein	WP_037976397.1	amidohydrolase	1	1	1	1	1	1	1	1+	1	1	1	1	1	1	1	1	1	1	1	1	1
Unclassified protein	WP_037976611.1	site-2 protease family protein	1	1	1	1	1	1	1	1	1	1	1	1+	1	1	1	1	1	1	1	1	1
Unclassified protein	WP_037977075.1	DHCW motif cupin fold protein	0	0	0	0	0	1	1+	1	1	1	1+	0	0	0	0	1	1	1	1	1	1
Unclassified protein	WP_037977284.1	YhdT family protein	1	1	1	1	1	1	1	1	1	1	1	1	1	1	1	1+	1+	1+	1+	1+	1+
Unclassified protein	WP_037977295.1	SPOR domain-containing protein	0	0	0	0	0	1	1	1	1+	1	1	0	0	0	0	1	1	1	1	1	1
Unclassified protein	WP_037977521.1	pyridoxamine 5'-phosphate oxidase family protein	0	0	0	0	0	0	0	1	1+	1	0	0	0	0	0	1	1	1	1	1	1
Unclassified protein	WP_037977864.1	permease	1+	1	1+	1	1+	1	1	1	1	1	1	1	1	1	1	1+	1+	1+	1+	1+	1+
Unclassified protein	WP_037977890.1	NAD(P)H-binding protein	0	0	0	0	0	0	0	0	1+	0	0	0	0	0	1	1	1	1	1	1	1
Unclassified protein	WP_037977949.1	Gfo/Idh/MocA family oxidoreductase	1	1	1	1	1	1	1	1	1	1	1	1	1	1	1	1+	1+	1+	1+	1+	1+
Unclassified protein	WP_037978314.1	YbbR-like domain-containing protein	0	0	0	0	0	1+	1+	1	1	1	1+	0	0	0	0	1	1	1	1	1	1
Unclassified protein	WP_037978353.1	NYN domain-containing protein	0	0	0	0	0	0	0	1+	1	1+	0	0	0	0	0	1	1	1	1	1	1
Unclassified protein	WP_037978455.1	YjiH family protein	0	1	0	1	0	1	0	1+	1	1+	0	1	1+	1	1	1	1	1	1	1	1
Unclassified protein	WP_037978511.1	TIGR04076 family protein	0	0	0	0	0	1	1	1	1+	1	1	1+	0	0	1+	1	1	1	1	1	1
Unclassified protein	WP_037978700.1	Fic family protein	0	0	0	0	0	1	1	1	1	1	1	1+	1	1	1	1	1	1	1	1	1
Unclassified protein	WP_040348502.1	YbhB/YbcL family Raf kinase inhibitor-like protein	1+	1	1+	1	1+	0	0	0	0	0	0	0	0	0	0	0	0	0	0	0	0
Unclassified protein	WP_040348730.1	DUF523 domain-containing protein	1	1	1	1	1	1	1	1+	1+	1+	1	0	0	0	0	0	0	0	0	0	0
Unclassified protein	WP_040550745.1	RES family NAD+ phosphorylase	0	0	0	0	0	0	0	0	0	0	0	1	0	0	0	0	0	0	0	0	0
Unclassified protein	WP_051682487.1	MBL fold metallo-hydrolase	1	1	1	1	1	1	1	1	1+	1	1	0	0	0	0	1	1	1	1	1	1
Unclassified protein	WP_051682533.1	DUF554 domain-containing protein	1+	1+	1+	1+	1+	1	1	1	1	1	1	1	1	1	1	1	1	1	1	1	1
Unclassified protein	WP_051682535.1	metallophosphoesterase	1	1	1	1	1	1	1	1	1	1	1	1	1+	1+	1	1	1	1	1	1	1
Unclassified protein	WP_051682554.1	DUF134 domain-containing protein	0	0	0	0	0	1	1	1	1	1	1	1+	1	1	0	1	1	1	1	1	1
Unclassified protein	WP_051682596.1	L,D-transpeptidase	1	1	1	1	1	1	1	1	1	1	1	1	1	1	1+	1	1	1	1	1	1
Unclassified protein	WP_051682702.1	DedA family protein	1	1	1	1	1	1	1	1	1	1	1	1	1	1	1	1	1	1+	1	1	1
Unclassified protein	WP_051682760.1	HutD family protein	0	0	0	0	0	1	1	1	1	1+	1	0	0	0	0	1	1	1	1	1	1
Unclassified protein	WP_051682778.1	YitT family protein	1	1+	1	1+	1	1	1	1	1+	1	1	1	1	1	1	1	1	1	1	1	1
Unclassified protein	WP_051682805.1	GrdX family protein	1	1	1	1	1	1	1	1	1	1	1	1	1	1	1	1+	1+	1+	1+	1+	1+
Unclassified protein	WP_051682884.1	Nif3-like dinuclear metal center hexameric protein	1	1	1	1	1	1	1	1	1	1	1	1+	1	1	1	1	1	1	1	1	1
Unclassified protein	WP_051682887.1	LemA family protein	0	0	0	0	0	1	1	1	1	1	1	1+	1	1	1	1	1	1	1	1	1
Unclassified protein	WP_051682923.1	N-acetylmuramidase	1	1+	1+	1+	1	0	1	0	1	0	1	0	0	1	0	1	1	1	1	1	1
Unclassified protein	WP_051682930.1	FRG domain-containing protein	0	0	0	0	0	0	0	0	0	0	0	0	0	0	0	1+	1+	1+	1+	1+	1+
Unclassified protein	WP_057940747.1	phosphoenolpyruvate hydrolase family protein	1+	1	1+	1	1+	0	0	0	0	0	0	0	0	0	0	0	0	0	0	0	0
Unclassified protein	WP_078015057.1	DUF819 domain-containing protein	0	0	0	0	0	0	0	0	0	0	0	1+	1+	1+	1+	0	0	0	0	0	0
Unclassified protein	WP_078015491.1	HAD family phosphatase	0	0	0	0	0	0	0	0	0	0	0	1	1+	1+	1+	0	0	0	0	0	0
Unclassified protein	WP_078015508.1	L-2-amino-thiazoline-4-carboxylic acid hydrolase	0	0	0	0	0	0	0	0	0	0	0	1	1	1	1+	0	0	0	0	0	0
Unclassified protein	WP_078016094.1	DUF4428 domain-containing protein	0	0	0	0	0	0	0	0	0	0	0	1	1	1	1+	0	0	0	0	0	0
Unclassified protein	WP_078016416.1	FAD-dependent oxidoreductase	1	1	1	1	1	1+	1+	1	0	1	1+	1	1	1	1	0	0	0	0	0	0
Unclassified protein	WP_078016661.1	PH domain-containing protein	0	0	0	0	0	1+	0	0	0	0	0	1+	1	1	1	0	0	0	0	0	0
Unclassified protein	WP_081839440.1	coenzyme F420-0:L-glutamate ligase	1	1+	1	1	1	1	1	1	1+	1	1	0	0	0	0	1	1	1	1	1	1
Unclassified protein	WP_081839519.1	DUF308 domain-containing protein	0	0	0	0	0	1	1	1	1+	1	1	0	0	0	0	1	1	1	1	1	1
Unclassified protein	WP_087362918.1	YfbM family protein	0	0	0	0	0	0	0	0	1+	0	0	0	0	0	0	0	0	0	0	0	0
Unclassified protein	WP_087363925.1	L-2-amino-thiazoline-4-carboxylic acid hydrolase	0	0	0	0	0	0	0	0	1+	0	0	0	0	0	0	0	0	0	0	0	0
Unclassified protein	WP_087364983.1	nuclear transport factor 2 family protein	0	0	0	0	0	0	0	0	1+	0	0	0	0	0	0	0	0	0	0	0	0
Unclassified protein	WP_087367154.1	DEAD/DEAH box helicase	0	0	0	0	0	1	0	1	1	0	0	0	1	1+	0	0	0	0	0	0	0
Unclassified protein	WP_087367240.1	RelA/SpoT domain-containing protein	0	0	0	0	0	0	0	0	1+	0	0	0	0	0	0	0	0	0	0	0	0
Unclassified protein	WP_111089558.1	HAD family phosphatase	1	1	1+	1	1	0	0	0	0	0	0	0	0	0	0	0	0	0	0	0	0
Unclassified protein	WP_120372209.1	DUF2023 family protein	0	0	0	0	0	0	0	0	0	0	0	1	1	1	1+	0	0	0	0	0	0
Unclassified protein	WP_120372851.1	YjdF family protein	0	0	0	0	0	0	0	0	0	0	0	0	1+	1+	0	0	0	0	0	0	0
Unclassified protein	WP_147564171.1	HD domain-containing protein	0	0	0	0	0	1+	1	0	0	0	1	0	1	1	0	0	0	0	0	0	0
Unclassified protein	WP_154528465.1	amidohydrolase family protein	0	0	0	0	0	0	0	0	0	0	0	0	1+	0	1+	0	0	0	0	0	0
Unclassified protein	WP_158606281.1	creatininase family protein	0	0	0	0	0	0	0	0	0	0	0	1	1+	1+	1	0	0	0	0	0	0
Unclassified protein	WP_160170735.1	TDP-N-acetylfucosamine:lipid II N-acetylfucosaminyltransferase	0	0	0	0	0	0	0	0	0	0	0	0	0	0	0	1	1	1	1	1+	1
Unclassified protein	WP_168950461.1	Nif3-like dinuclear metal center hexameric protein	0	0	0	0	0	0	0	1+	0	1+	0	0	0	0	0	0	0	0	0	0	0
Unclassified protein	WP_168952240.1	DUF1643 domain-containing protein	0	0	0	0	0	0	0	1+	0	1+	0	0	0	0	0	0	0	0	0	0	0
Unclassified protein	WP_206153301.1	DUF4258 domain-containing protein	0	0	0	0	0	0	0	0	0	1+	0	0	0	0	0	0	0	0	0	0	0
Unclassified protein	WP_206153352.1	DUF3791 domain-containing protein	0	0	0	0	0	1+	1+	1	0	1	1+	0	0	0	0	0	0	0	0	0	0
Unclassified protein	yfcC	YfcC family protein	1	1	1	1	1	1+	1+	1+	1+	1+	1+	1+	1+	1+	1+	1	1	1	1	1	1+
Unclassified protein	yidD	membrane protein insertion efficiency factor YidD	1	1	1	1	1	1	1	1	1	1	1	1	1	1	1	1+	1+	1+	1+	1+	1+
Unclassified protein	yvcK	uridine diphosphate-N-acetylglucosamine-binding protein YvcK	1+	1	1+	1	1+	1+	1+	1	1	1	1+	1	1	1	1	1	1	1	1	1	1
Unclassified protein	WP_008710157.1	acyl carrier protein	0	0	0	0	0	0	1	0	1	1+	1	0	0	0	0	0	0	0	0	0	0
Unclassified protein	WP_009165600.1	MBL fold metallo-hydrolase	0	0	0	0	0	0	0	0	0	0	0	1	1	1	1+	0	0	0	0	0	0
Unclassified protein	WP_009201111.1	DUF4911 domain-containing protein	1	1	1+	1	1	0	0	0	0	0	0	0	0	0	0	0	0	0	0	0	0
Unclassified protein	WP_037974900.1	DUF2922 domain-containing protein	0	0	0	0	0	1	1	1+	1	1+	1	0	0	0	0	1	1	1	1	1	1
Unclassified protein	WP_037975127.1	dicarboxylate/amino acid:cation symporter	1+	1+	1+	1+	1+	0	1	1	1	1	1	1	1	1	1	1	1	1	1	1	1
Unclassified protein	WP_070110070.1	YvrJ family protein	1	1+	1+	1+	1	1	1	1	1	1	1	0	0	0	0	1+	1+	1+	1+	1+	1+
Unclassified protein	WP_081839515.1	FeoB-associated Cys-rich membrane protein	0	0	0	0	0	1	1	1+	0	1+	1	0	0	0	0	1	1	1	1	1	1
Unclassified protein	WP_120372177.1	serine hydrolase	0	0	0	0	0	0	0	0	0	0	0	1+	1+	1+	1+	0	0	0	0	0	0
Unclassified protein	WP_168950295.1	DUF3830 family protein	0	0	0	0	0	0	0	0	0	1+	0	0	0	0	0	0	0	0	0	0	0
Unclassified protein	WP_168952146.1	DGQHR domain-containing protein	0	0	0	0	0	0	0	0	0	1+	0	0	0	0	0	0	0	0	0	0	0
Unclassified protein	WP_008709158.1	DUF2157 domain-containing protein	0	0	0	0	0	1	1	1+	1	1+	1	0	0	0	0	0	0	0	0	0	0
Unclassified protein	WP_008709753.1	nucleotidyltransferase family protein	1+	1+	0	1+	1+	1	1	0	0	0	1	0	0	0	0	0	0	0	0	0	0
Unclassified protein	WP_168951409.1	DUF3800 domain-containing protein	0	0	0	0	0	0	0	0	0	1+	0	0	0	0	0	0	0	0	0	0	0
Unclassified protein	WP_160170755.1	DUF2326 domain-containing protein	0	0	0	0	0	0	0	0	0	0	0	0	0	0	0	1+	1+	1+	1+	1+	1+
Unclassified protein	WP_120372172.1	DUF1533 domain-containing protein	0	0	0	0	0	0	0	0	0	0	0	1	1+	1+	1	0	0	0	0	0	0
Unclassified protein	WP_074200045.1	ATP-binding protein	0	1	0	1+	0	0	0	0	0	0	0	0	0	0	0	0	0	0	0	0	0
Unclassified protein	WP_074200064.1	oligosaccharide repeat unit polymerase	0	0	0	1+	0	0	0	0	0	0	0	0	0	0	0	0	0	0	0	0	0
Unclassified protein	WP_066747508.1	SYNERG-CTERM sorting domain-containing protein	0	0	0	0	0	1	0	1+	1+	1+	0	0	0	0	0	0	0	0	0	0	0
Unclassified protein	WP_051682726.1	SYNERG-CTERM sorting domain-containing protein	0	0	0	0	0	1+	1	1	1	1+	1	0	0	0	0	1	1	1	1	1	1
Unclassified protein	WP_009201962.1	trimethylamine--corrinoid methyltransferase	1+	1	1	1	1+	0	0	0	0	0	0	0	0	0	0	0	0	0	0	0	0
Unclassified protein	WP_009200837.1	HNH endonuclease	1+	0	0	0	1+	0	0	0	0	0	0	0	0	0	0	0	0	0	0	0	0
Unclassified protein	WP_008712277.1	oligosaccharide repeat unit polymerase	0	0	0	0	0	0	1+	0	0	0	1+	0	0	0	0	0	0	0	0	0	0
Unclassified protein	WP_078016037.1	NERD domain-containing protein	0	0	0	0	0	0	0	0	0	0	0	1+	1	1	1	0	0	0	0	0	0
Unclassified protein	cdaA	diadenylate cyclase CdaA	1	1	1	1	1	1	1	1	1	1	1	1	1	1	1+	1	1	1	1	1	1
Unclassified protein	WP_037975616.1	UvrB/UvrC motif-containing protein	1	1	1	1	1	1+	1	1	1	1	1	0	0	0	0	1	1	1	1	1	1
Unclassified protein	WP_037976793.1	hypothetical protein	0	0	0	0	0	1	1	1+	1	1	1	1	1	1	1	1	1	1	1	1	1
Unclassified protein	WP_051682662.1	YggS family pyridoxal phosphate-dependent enzyme	1+	1	1+	1	1+	1	1	1	1	1	1	1	1	1	1	1	1	1	1	1	1
Unclassified protein	WP_051682825.1	gamma-glutamyl-gamma-aminobutyrate hydrolase family protein	1	1	1	1	1	1	1	1	1	1	1	1	1+	1+	1	1	1	1	1	1	1
Unclassified protein	WP_083829717.1	oligosaccharide flippase family protein	0	0	0	0	0	0	1+	0	0	0	1+	0	0	0	0	0	0	0	0	0	0
Unclassified protein	WP_201769332.1	cupin domain-containing protein	0	0	0	0	0	1	1	1	1+	0	1	1	1	1	1	1	1	1	1	1	1
Unclassified protein	WP_168952084.1	N-acetyltransferase	0	0	0	0	0	1	0	1+	0	1	0	0	0	0	0	0	0	0	0	0	0
Function unknown	WP_008708478.1	hypothetical protein	0	0	0	0	0	1+	1+	1+	1	1	1+	1	1+	1+	1	0	0	0	0	0	0
Function unknown	WP_008709370.1	hypothetical protein	0	0	0	0	0	1	1+	1	1	1	1+	0	0	0	0	0	0	0	0	0	0
Function unknown	WP_008713000.1	hypothetical protein	0	0	0	0	0	1	1	1+	0	1+	1	0	0	0	0	0	0	0	0	0	0
Function unknown	WP_009164229.1	hypothetical protein	0	0	0	0	0	0	0	0	0	0	0	1+	1+	0	0	0	0	0	0	0	0
Function unknown	WP_009164346.1	hypothetical protein	1+	1	1+	1	1+	0	0	0	0	0	0	1	1	1	1	0	0	0	0	0	0
Function unknown	WP_009164534.1	hypothetical protein	0	0	0	0	0	0	0	0	0	0	0	1+	0	0	0	0	0	0	0	0	0
Function unknown	WP_009200331.1	hypothetical protein	1	1	1+	1	1	0	0	0	0	0	0	0	0	0	0	0	0	0	0	0	0
Function unknown	WP_009200814.1	hypothetical protein	1+	1+	1+	1+	1+	0	0	0	0	0	0	0	0	0	0	0	0	0	0	0	0
Function unknown	WP_009200976.1	hypothetical protein	1	1	1	1	1	0	0	0	0	0	0	1	1	1	1+	0	0	0	0	0	0
Function unknown	WP_009201746.1	hypothetical protein	1	0	1+	0	1	0	0	0	0	0	0	0	0	0	0	0	0	0	0	0	0
Function unknown	WP_009201894.1	hypothetical protein	1+	1+	1+	1+	1+	0	0	0	0	0	0	0	0	0	0	0	0	0	0	0	0
Function unknown	WP_009202112.1	hypothetical protein	1+	1+	1+	1+	1+	0	0	0	0	0	0	0	0	0	0	0	0	0	0	0	0
Function unknown	WP_014805941.1	hypothetical protein	1+	1	1+	1	1+	0	0	0	0	0	0	0	0	0	0	0	0	0	0	0	0
Function unknown	WP_014807298.1	hypothetical protein	1	1	1	1	1	0	0	0	0	0	0	1+	1+	1+	1	0	0	0	0	0	0
Function unknown	WP_016412724.1	hypothetical protein	0	0	0	0	0	0	0	1+	0	0	0	0	0	0	0	0	0	0	0	0	0
Function unknown	WP_037974171.1	hypothetical protein	0	0	0	0	0	0	0	1	1+	0	0	0	0	0	0	1	1	1	1	1	1
Function unknown	WP_037974215.1	hypothetical protein	1+	1	1+	1	1+	1	1	1	1+	1	1	1	1	1	1	1	1	1	1	1	1
Function unknown	WP_037974219.1	hypothetical protein	0	0	1	0	0	1	1	1	1	1	1	0	0	0	0	1+	1+	1+	1+	1+	1+
Function unknown	WP_037974314.1	hypothetical protein	0	0	0	0	0	1	1	1+	1	1+	1	0	0	0	0	1	1	1	1	1	1
Function unknown	WP_037974746.1	hypothetical protein	0	0	0	0	0	1	1	1+	1	1	1	0	0	0	0	1	1	1	1	1	1
Function unknown	WP_037974756.1	hypothetical protein	0	0	0	0	0	0	0	0	0	0	0	0	0	0	0	1+	1+	1+	1+	1+	1+
Function unknown	WP_037974786.1	hypothetical protein	1	1+	1	1+	1	1	1	1	1	1	1	0	0	0	0	1	1	1	1	1	1
Function unknown	WP_037975085.1	hypothetical protein	0	0	0	0	0	1	1	1+	1	1	1	0	0	0	0	1	1	1	1	1	1
Function unknown	WP_037975262.1	hypothetical protein	0	0	0	0	0	0	0	0	0	0	0	0	0	0	0	1+	1+	1+	1+	1+	1+
Function unknown	WP_037976790.1	hypothetical protein	0	0	0	0	0	0	0	0	0	0	0	1+	1+	1+	1	1	1	1	1	1	1
Function unknown	WP_037976806.1	hypothetical protein	0	0	0	0	0	1+	1+	1+	1	1+	1+	0	0	0	0	1	1	1	1	1	1
Function unknown	WP_037976853.1	hypothetical protein	1+	1	1+	1	1+	1	1	1	1+	1	1	1+	1	1	1	1	1	1	1	1	1
Function unknown	WP_037977184.1	hypothetical protein	0	0	0	0	0	1+	1+	1+	1+	1+	1+	0	0	0	0	1	1	1	1	1	1
Function unknown	WP_037977251.1	hypothetical protein	1	1	1	1	1	1	1	1	1	1	1	1	1	1+	1+	1	1	1	1	1	1
Function unknown	WP_037977299.1	hypothetical protein	0	0	0	0	0	1+	1+	1+	1	1+	1+	0	0	0	0	1	1	1	1	1	1
Function unknown	WP_037977378.1	hypothetical protein	1	1	1	1	1	1	1	1+	1+	1	1	1	1	1	1	1	1	1	1	1	1
Function unknown	WP_037977617.1	hypothetical protein	0	0	0	0	0	0	0	1+	1	0	0	0	1	1	1	1	1	1	1	1	1
Function unknown	WP_040347971.1	hypothetical protein	1+	1	1+	1	1+	0	0	0	0	0	0	0	0	0	0	0	0	0	0	0	0
Function unknown	WP_040551167.1	hypothetical protein	0	0	0	0	0	0	0	0	0	0	0	1+	1	1	1	0	0	0	0	0	0
Function unknown	WP_051484834.1	hypothetical protein	0	0	0	0	0	1+	0	0	0	0	0	0	0	0	0	0	0	0	0	0	0
Function unknown	WP_051682575.1	hypothetical protein	0	0	0	0	0	1	1	1	1+	1	1	0	0	1	0	1	1	1	1	1	1
Function unknown	WP_051682937.1	hypothetical protein	0	0	0	0	0	0	1	0	0	0	1	0	1	0	0	1+	1+	1+	1+	1+	1+
Function unknown	WP_057940679.1	hypothetical protein	1	1	1+	1	1	0	0	0	0	0	0	0	0	0	0	0	0	0	0	0	0
Function unknown	WP_066745135.1	hypothetical protein	0	0	0	0	0	0	0	1+	0	0	0	0	0	0	0	0	0	0	0	0	0
Function unknown	WP_078015595.1	hypothetical protein	1	1+	0	1+	1	0	1+	0	0	0	1+	1+	1+	1	1+	0	0	0	0	0	0
Function unknown	WP_078016295.1	hypothetical protein	0	0	0	0	0	0	0	0	0	0	0	1+	1	1	1	0	0	0	0	0	0
Function unknown	WP_078016505.1	hypothetical protein	0	0	0	0	0	0	0	0	0	0	0	1+	1	1	1	0	0	0	0	0	0
Function unknown	WP_081839450.1	hypothetical protein	1	1	1	1	1	1	1	1	1	1	1	1	1+	1	1	1	1	1	1	1	1
Function unknown	WP_087363403.1	hypothetical protein	0	0	0	0	0	0	0	0	1+	0	0	0	0	0	0	0	0	0	0	0	0
Function unknown	WP_087364767.1	hypothetical protein	0	0	0	0	0	0	0	1+	1	1+	0	0	0	0	0	0	0	0	0	0	0
Function unknown	WP_111089572.1	hypothetical protein	1	1+	1	1+	1	0	0	0	0	0	0	0	0	0	0	0	0	0	0	0	0
Function unknown	WP_120371558.1	hypothetical protein	0	0	0	0	0	0	0	0	0	0	0	1	1+	1+	1+	0	0	0	0	0	0
Function unknown	WP_141730465.1	hypothetical protein	1	1	1+	1	1	1	1	1	1	1	1	0	0	0	0	1	1	1	1	1	1
Function unknown	WP_141730559.1	hypothetical protein	1+	1	1+	1	1+	1	1	1	1	1	1	0	0	0	0	1+	1+	1+	1+	1+	1+
Function unknown	WP_143330660.1	hypothetical protein	0	0	0	0	0	0	0	1+	1	1	0	0	0	0	0	0	0	0	0	0	0
Function unknown	WP_154528247.1	hypothetical protein	0	0	0	0	0	0	0	0	0	0	0	1+	1+	1+	1+	0	0	0	0	0	0
Function unknown	WP_154528292.1	hypothetical protein	0	0	0	0	0	0	0	0	0	0	0	1+	1+	1+	1+	0	0	0	0	0	0
Function unknown	WP_154528346.1	hypothetical protein	0	0	0	0	0	0	0	0	0	0	0	1+	1+	1+	1	0	0	0	0	0	0
Function unknown	WP_154528533.1	hypothetical protein	0	0	0	0	0	0	0	0	0	0	0	1	1	1	1+	0	0	0	0	0	0
Function unknown	WP_154529001.1	hypothetical protein	0	0	0	0	0	0	0	0	0	0	0	1+	0	0	1+	0	0	0	0	0	0
Function unknown	WP_156797501.1	hypothetical protein	0	0	0	0	0	0	0	0	0	0	0	1+	0	0	0	0	0	0	0	0	0
Function unknown	WP_165588952.1	hypothetical protein	1	1	1	1	1	0	0	1	0	1+	0	0	0	0	0	0	0	0	0	0	0
Function unknown	WP_168169969.1	hypothetical protein	0	0	0	0	0	0	0	0	0	0	0	0	1+	0	0	0	0	0	0	0	0
Function unknown	WP_168950429.1	hypothetical protein	0	0	0	0	0	0	0	0	0	1+	0	0	0	0	0	0	0	0	0	0	0
Function unknown	WP_168951739.1	hypothetical protein	0	0	0	0	0	0	0	0	0	1+	0	0	0	0	0	0	0	0	0	0	0
Function unknown	WP_201769385.1	hypothetical protein	0	0	0	0	0	0	0	0	0	0	0	0	0	0	0	1+	1+	1+	1+	1+	1+
Function unknown	WP_008709271.1	hypothetical protein	0	0	0	0	0	1+	1	1	0	1	1	0	0	0	0	0	0	0	0	0	0
Function unknown	WP_009163557.1	hypothetical protein	0	0	0	0	0	0	0	0	0	0	0	1+	1	1	0	0	0	0	0	0	0
Function unknown	WP_009166236.1	hypothetical protein	0	0	0	0	0	0	0	0	0	0	0	1	1+	1+	1	0	0	0	0	0	0
Function unknown	WP_009200647.1	hypothetical protein	1	1	0	0	1	0	1	0	1	0	1	1	1	1	1+	0	0	0	0	0	0
Function unknown	WP_009200836.1	hypothetical protein	1+	0	0	0	1+	0	0	0	0	0	0	0	0	0	0	0	0	0	0	0	0
Function unknown	WP_009202185.1	hypothetical protein	1+	0	0	0	1+	0	0	0	0	0	0	0	0	0	0	0	0	0	0	0	0
Function unknown	WP_014806552.1	hypothetical protein	1	1	1	1	1	0	0	0	0	0	0	1	1	1	1+	0	0	0	0	0	0
Function unknown	WP_034443548.1	hypothetical protein	0	0	0	0	0	1+	0	0	0	0	0	0	0	0	0	0	0	0	0	0	0
Function unknown	WP_037974328.1	hypothetical protein	0	0	0	0	0	1+	1+	1+	1	1+	1+	0	0	0	0	1	1	1	1	1	1
Function unknown	WP_037974507.1	hypothetical protein	0	0	0	0	0	1+	1+	1+	1	1+	1+	0	0	0	0	1+	1+	1+	1+	1+	1+
Function unknown	WP_037975337.1	hypothetical protein	1	1	1	1	1	1	1	1	1	1	1	1	1+	1+	1+	1	1	1	1	1	1
Function unknown	WP_037975478.1	hypothetical protein	0	1+	0	1+	0	0	0	0	0	0	0	0	0	0	0	1+	1+	1+	1+	1+	1+
Function unknown	WP_037975984.1	hypothetical protein	1	1+	1	1+	1	1	1	1	1	1	1	0	0	0	0	1	1	1	1	1	1
Function unknown	WP_037978189.1	hypothetical protein	1	1	1	1	1	1	1	1+	1	1	1	1	1	1	1	1	1	1	1	1	1
Function unknown	WP_051682524.1	hypothetical protein	0	0	0	0	0	1+	1+	1	0	1	1+	0	0	0	0	1	1	1	1	1	1
Function unknown	WP_051682571.1	hypothetical protein	0	0	0	0	0	1	1	1	1+	1	1	0	0	0	0	1	1	1	1	1	1
Function unknown	WP_051682617.1	hypothetical protein	1	1	1	1	1	1	1+	1	1	1	1+	1	1+	1+	1+	1	1	1	1	1	1
Function unknown	WP_057940927.1	hypothetical protein	1	1+	1	1	1	0	0	0	0	0	0	0	0	0	0	0	0	0	0	0	0
Function unknown	WP_078015414.1	hypothetical protein	0	0	0	0	0	1	0	1	1	0	0	0	1	1+	0	0	0	0	0	0	0
Function unknown	WP_078015766.1	hypothetical protein	0	0	0	0	0	0	0	0	0	0	0	1+	1	1	1	0	0	0	0	0	0
Function unknown	WP_168950519.1	hypothetical protein	0	0	0	0	0	0	0	1	1+	1	0	0	0	0	0	0	0	0	0	0	0
Function unknown	WP_168951347.1	hypothetical protein	0	0	0	0	0	1	0	1	0	1+	0	0	0	0	0	0	0	0	0	0	0
Function unknown	WP_198004533.1	hypothetical protein	0	0	0	0	0	0	0	0	0	0	0	1+	1	1+	1	0	0	0	0	0	0
Function unknown	group_3560	hypothetical protein	0	0	0	0	0	0	0	0	0	0	0	1+	0	0	0	0	0	0	0	0	0
Function unknown	WP_008708748.1	hypothetical protein	0	0	0	0	0	1	1	1	1+	1	1	0	0	0	0	0	0	0	0	0	0
Function unknown	WP_008708945.1	hypothetical protein	0	0	0	0	0	0	1+	0	0	0	1+	0	0	0	0	0	0	0	0	0	0
Function unknown	WP_008709067.1	hypothetical protein	0	0	0	0	0	1+	1	1	1	1	1	0	0	0	0	0	0	0	0	0	0
Function unknown	WP_008709214.1	hypothetical protein	0	0	0	0	0	1+	1+	1	0	1	1+	0	0	0	0	0	0	0	0	0	0
Function unknown	WP_008709696.1	hypothetical protein	0	0	0	0	0	1+	1+	1+	0	0	1+	0	0	0	0	0	0	0	0	0	0
Function unknown	WP_008709912.1	hypothetical protein	0	0	0	0	0	0	1+	0	0	0	1+	0	0	0	0	0	0	0	0	0	0
Function unknown	WP_008709991.1	hypothetical protein	0	0	0	0	0	0	1	1	0	1+	1	0	0	0	0	0	0	0	0	0	0
Function unknown	WP_008710172.1	hypothetical protein	0	0	0	0	0	0	1+	0	0	0	1+	0	0	0	0	0	0	0	0	0	0
Function unknown	WP_008710206.1	hypothetical protein	0	0	0	0	0	1+	1	0	0	0	1	0	0	0	0	0	0	0	0	0	0
Function unknown	WP_008711790.1	hypothetical protein	0	0	0	0	0	1+	1+	1	0	1	1+	0	0	0	0	0	0	0	0	0	0
Function unknown	WP_008712370.1	hypothetical protein	0	0	0	0	0	1	1	1+	0	1+	1	0	0	0	0	0	0	0	0	0	0
Function unknown	WP_008712769.1	hypothetical protein	0	0	0	0	0	1+	1	1	1	1	1	0	0	0	0	0	0	0	0	0	0
Function unknown	WP_008712863.1	hypothetical protein	0	0	0	0	0	1+	1+	1	0	1	1+	0	0	0	0	0	0	0	0	0	0
Function unknown	WP_008713121.1	hypothetical protein	0	0	0	0	0	1+	1+	1+	0	1+	1+	0	0	0	0	0	0	0	0	0	0
Function unknown	WP_009163910.1	hypothetical protein	0	0	0	0	0	0	0	0	0	0	0	1+	0	0	0	0	0	0	0	0	0
Function unknown	WP_009164232.1	hypothetical protein	0	0	0	0	0	0	0	0	0	0	0	1+	0	0	0	0	0	0	0	0	0
Function unknown	WP_009165738.1	hypothetical protein	0	0	0	0	0	0	0	0	0	0	0	1	1+	1+	1+	0	0	0	0	0	0
Function unknown	WP_009200727.1	hypothetical protein	1+	0	0	0	1+	0	0	0	0	0	0	0	0	0	0	0	0	0	0	0	0
Function unknown	WP_009200843.1	hypothetical protein	1+	0	0	0	1+	0	0	0	0	0	0	0	0	0	0	0	0	0	0	0	0
Function unknown	WP_009201417.1	hypothetical protein	1+	1	1+	1	1+	0	0	0	0	0	0	0	0	0	0	0	0	0	0	0	0
Function unknown	WP_009201520.1	hypothetical protein	1	1	1+	1	1	0	0	0	0	0	0	0	0	0	0	0	0	0	0	0	0
Function unknown	WP_009202176.1	hypothetical protein	1+	0	1+	0	1+	0	0	0	0	0	0	0	0	0	0	0	0	0	0	0	0
Function unknown	WP_014805994.1	hypothetical protein	1	1	1+	1	1	0	0	0	0	0	0	0	0	0	0	0	0	0	0	0	0
Function unknown	WP_034443300.1	hypothetical protein	0	0	0	0	0	1+	0	0	0	0	0	0	0	0	0	0	0	0	0	0	0
Function unknown	WP_034443542.1	hypothetical protein	0	0	0	0	0	1+	0	1	0	0	0	0	0	0	0	0	0	0	0	0	0
Function unknown	WP_034443544.1	hypothetical protein	0	0	0	0	0	1+	0	0	0	0	0	0	0	0	0	0	0	0	0	0	0
Function unknown	WP_037974044.1	hypothetical protein	0	0	0	0	0	1+	1+	1	1	1	1+	0	0	0	0	1+	1+	1+	1+	1+	1+
Function unknown	WP_037974053.1	hypothetical protein	0	0	0	0	0	0	0	0	0	0	0	0	0	0	0	1+	1+	1+	1+	1+	1+
Function unknown	WP_037974168.1	hypothetical protein	0	0	0	0	0	0	0	0	0	0	0	0	0	0	0	1+	1	1	1	1	1
Function unknown	WP_037974185.1	hypothetical protein	0	0	0	0	0	0	0	1	1	0	0	0	0	0	0	1+	1+	1+	1+	1+	1+
Function unknown	WP_037974187.1	hypothetical protein	0	0	0	0	0	0	0	0	1	0	0	0	0	0	0	1+	1+	1+	1+	1+	1+
Function unknown	WP_037974188.1	hypothetical protein	0	0	0	0	0	0	0	0	0	0	0	0	0	0	0	1+	1+	1+	1+	1+	1+
Function unknown	WP_037974190.1	hypothetical protein	0	0	0	0	0	0	0	0	1	0	0	0	0	0	0	1+	1+	1+	1+	1+	1+
Function unknown	WP_037974217.1	hypothetical protein	0	0	0	0	0	1+	1+	1	1	1	1+	0	0	0	0	1	1	1	1	1	1
Function unknown	WP_037974428.1	hypothetical protein	0	0	0	0	0	1	1	1	1	1	1	0	0	0	0	1+	1+	1	1+	1+	1+
Function unknown	WP_037974533.1	hypothetical protein	0	0	0	0	0	1	0	0	0	0	0	0	0	0	0	1+	1+	1+	1+	1+	1
Function unknown	WP_037974692.1	hypothetical protein	0	0	0	0	0	0	0	0	0	0	0	0	0	0	0	1+	1+	1+	1+	1+	1+
Function unknown	WP_037974902.1	hypothetical protein	0	0	0	0	0	1	1	1+	1	1+	1	0	0	0	0	1	1	1	1	1	1
Function unknown	WP_037976718.1	hypothetical protein	0	0	0	0	0	0	0	1+	0	0	0	0	0	0	0	1	1	1	1	1	1
Function unknown	WP_037977023.1	hypothetical protein	0	0	0	0	0	0	0	0	1	0	0	0	0	0	0	1+	1+	1+	1+	1+	0
Function unknown	WP_037977311.1	hypothetical protein	1+	1	1+	1	1+	1	1	1	1	1	1	0	0	0	0	1	1	1	1	1	1
Function unknown	WP_037977463.1	hypothetical protein	0	0	0	0	0	1+	1+	1	1	1	1+	0	0	0	0	1	1	1	1	1	1
Function unknown	WP_037978158.1	hypothetical protein	0	0	0	0	0	1+	1+	1	1	1	1+	0	0	0	0	1+	1+	1+	1+	1+	1+
Function unknown	WP_039917300.1	hypothetical protein	0	0	0	0	0	0	1	0	1+	0	1	0	0	0	0	0	0	0	0	0	0
Function unknown	WP_039918101.1	hypothetical protein	0	0	0	0	0	1+	1	0	0	1	1	0	0	0	0	0	0	0	0	0	0
Function unknown	WP_040347761.1	hypothetical protein	1+	1+	1+	1+	1+	0	0	0	0	0	0	0	0	0	0	0	0	0	0	0	0
Function unknown	WP_040347889.1	hypothetical protein	1	1	0	1+	1	0	0	0	0	0	0	0	0	0	0	0	0	0	0	0	0
Function unknown	WP_040348238.1	hypothetical protein	1+	1	1+	1	1+	0	0	0	0	0	0	0	0	0	0	0	0	0	0	0	0
Function unknown	WP_040551119.1	hypothetical protein	0	0	0	0	0	0	0	0	0	0	0	1+	0	0	0	0	0	0	0	0	0
Function unknown	WP_041459760.1	hypothetical protein	0	1+	0	0	0	0	0	0	0	0	0	0	0	0	0	0	0	0	0	0	0
Function unknown	WP_057940876.1	hypothetical protein	1	1+	1	1+	1	0	0	0	0	0	0	0	0	0	0	0	0	0	0	0	0
Function unknown	WP_057940925.1	hypothetical protein	1+	1	0	0	1+	0	0	0	0	0	0	0	0	0	0	0	0	0	0	0	0
Function unknown	WP_066742172.1	hypothetical protein	0	0	0	0	0	0	0	1+	0	0	0	0	0	0	0	0	0	0	0	0	0
Function unknown	WP_066743937.1	hypothetical protein	0	0	0	0	0	0	0	1+	0	0	0	0	0	0	0	0	0	0	0	0	0
Function unknown	WP_066743943.1	hypothetical protein	0	0	0	0	0	0	0	1+	0	0	0	0	0	0	0	0	0	0	0	0	0
Function unknown	WP_066748468.1	hypothetical protein	0	0	0	0	0	1	0	1+	0	0	0	0	0	0	0	0	0	0	0	0	0
Function unknown	WP_074199419.1	hypothetical protein	0	0	0	1+	0	0	0	0	0	0	0	0	0	0	0	0	0	0	0	0	0
Function unknown	WP_078015320.1	hypothetical protein	0	0	0	0	0	0	0	0	0	0	0	1+	1+	0	0	0	0	0	0	0	0
Function unknown	WP_078015321.1	hypothetical protein	0	0	0	0	0	0	0	0	0	0	0	1+	1+	0	0	0	0	0	0	0	0
Function unknown	WP_078015405.1	hypothetical protein	0	0	0	0	0	0	0	0	0	0	0	0	1+	0	0	0	0	0	0	0	0
Function unknown	WP_078015419.1	hypothetical protein	0	0	0	0	0	0	0	0	0	0	0	0	1+	0	0	0	0	0	0	0	0
Function unknown	WP_078016067.1	hypothetical protein	0	0	0	0	0	0	0	0	0	0	0	1+	1+	1+	1+	0	0	0	0	0	0
Function unknown	WP_078016124.1	hypothetical protein	0	0	0	0	0	0	0	0	0	0	0	1	1+	1+	1	0	0	0	0	0	0
Function unknown	WP_078017121.1	hypothetical protein	0	0	0	0	0	0	0	0	0	0	0	1+	1	0	1	0	0	0	0	0	0
Function unknown	WP_087363412.1	hypothetical protein	0	0	0	0	0	0	0	0	1+	0	0	0	0	0	0	0	0	0	0	0	0
Function unknown	WP_087363653.1	hypothetical protein	0	0	0	0	0	0	0	0	1+	0	0	0	0	0	0	0	0	0	0	0	0
Function unknown	WP_120372297.1	hypothetical protein	0	0	0	0	0	0	0	0	0	0	0	0	0	1+	0	0	0	0	0	0	0
Function unknown	WP_131725249.1	hypothetical protein	1+	1+	1+	1	1+	0	0	0	0	0	0	0	0	0	0	0	0	0	0	0	0
Function unknown	WP_141730546.1	hypothetical protein	0	0	0	0	0	0	0	0	0	0	0	0	0	0	0	0	1+	1+	1+	1+	1+
Function unknown	WP_143330685.1	hypothetical protein	0	0	0	0	0	0	0	0	1+	0	0	0	0	0	0	0	0	0	0	0	0
Function unknown	WP_143330726.1	hypothetical protein	0	0	0	0	0	0	0	0	1+	0	0	0	0	0	0	0	0	0	0	0	0
Function unknown	WP_143330770.1	hypothetical protein	0	0	0	0	0	0	0	0	1+	0	0	0	0	0	0	0	0	0	0	0	0
Function unknown	WP_143521749.1	hypothetical protein	0	0	0	0	0	0	0	0	0	0	0	0	1+	0	1+	0	0	0	0	0	0
Function unknown	WP_147413012.1	hypothetical protein	0	0	0	0	0	0	0	0	0	0	0	0	0	1+	0	0	0	0	0	0	0
Function unknown	WP_147413050.1	hypothetical protein	0	0	0	0	0	0	0	0	0	0	0	1	0	1+	0	0	0	0	0	0	0
Function unknown	WP_147564094.1	hypothetical protein	0	0	0	0	0	1+	1+	0	0	0	1+	0	0	0	0	0	0	0	0	0	0
Function unknown	WP_154528811.1	hypothetical protein	0	0	0	0	0	0	0	0	0	0	0	1	1+	1	1+	0	0	0	0	0	0
Function unknown	WP_154528893.1	hypothetical protein	0	0	0	0	0	0	0	0	0	0	0	0	0	0	1+	0	0	0	0	0	0
Function unknown	WP_154529552.1	hypothetical protein	0	0	0	0	0	0	0	0	0	0	0	0	0	0	1+	0	0	0	0	0	0
Function unknown	WP_156938357.1	hypothetical protein	0	0	0	0	0	1+	0	0	0	0	0	0	0	0	0	0	0	0	0	0	0
Function unknown	WP_156938384.1	hypothetical protein	0	0	0	0	0	1+	0	0	0	0	0	0	0	0	0	0	0	0	0	0	0
Function unknown	WP_156938401.1	hypothetical protein	0	0	0	0	0	1+	0	0	0	0	0	0	0	0	0	0	0	0	0	0	0
Function unknown	WP_156938407.1	hypothetical protein	0	0	0	0	0	1+	0	1	0	1	0	0	0	0	0	0	0	0	0	0	0
Function unknown	WP_157102225.1	hypothetical protein	0	0	0	0	0	0	0	1+	0	1	0	0	0	0	0	0	0	0	0	0	0
Function unknown	WP_157102318.1	hypothetical protein	0	0	0	0	0	1+	1+	1	0	1	1+	0	0	0	0	0	0	0	0	0	0
Function unknown	WP_157102328.1	hypothetical protein	0	0	0	0	0	0	0	1+	0	0	0	0	0	0	0	0	0	0	0	0	0
Function unknown	WP_158096000.1	hypothetical protein	0	0	0	0	0	0	0	0	1+	0	0	0	0	0	0	0	0	0	0	0	0
Function unknown	WP_158606356.1	hypothetical protein	0	0	0	0	0	0	0	0	0	0	0	1+	1	1	1	0	0	0	0	0	0
Function unknown	WP_165588959.1	hypothetical protein	1+	0	0	0	1+	0	0	0	0	0	0	0	0	0	0	0	0	0	0	0	0
Function unknown	WP_168170098.1	hypothetical protein	0	0	0	0	0	0	0	0	0	0	0	0	1+	0	0	0	0	0	0	0	0
Function unknown	WP_168170114.1	hypothetical protein	0	0	0	0	0	0	0	0	0	0	0	0	1+	0	0	0	0	0	0	0	0
Function unknown	WP_168950462.1	hypothetical protein	0	0	0	0	0	0	0	0	0	1+	0	0	0	0	0	0	0	0	0	0	0
Function unknown	WP_168951001.1	hypothetical protein	0	0	0	0	0	0	0	0	0	1+	0	0	0	0	0	0	0	0	0	0	0
Function unknown	WP_168951740.1	hypothetical protein	0	0	0	0	0	0	0	0	0	1+	0	1	0	0	0	0	0	0	0	0	0
Function unknown	WP_168952300.1	hypothetical protein	0	0	0	0	0	0	0	0	0	1+	0	0	0	0	0	0	0	0	0	0	0
Function unknown	WP_176728088.1	hypothetical protein	0	0	0	0	0	0	0	0	0	0	0	0	0	0	0	0	0	1+	0	0	0
Function unknown	WP_198004600.1	hypothetical protein	0	0	0	0	0	0	0	0	0	1	0	1+	0	0	0	0	0	0	0	0	0
Function unknown	WP_205630808.1	hypothetical protein	0	0	0	0	0	0	0	0	0	0	0	0	0	0	0	0	1+	1+	1+	1+	1+
*The scores indicate the absence (0), presence (1) or being regulated by the CodY-like protein (1+) of a gene in a genome.

## Sheet: Table S8
Table S8. The distribution of the binding consensuses of the CodY-like protein in the phylum Synergistetes.
Species	Assembly	Number of the canonical CodY box*	Number of the extended palindrome**	Number of both motifs	Total targets	Total genes	Percentage
Cloacibacillus evryensis MGYG-HGUT-01389	GCF_902374565.1	99	229	22	306	3035	0.1
Cloacibacillus porcorum strain CL-84 (T)	GCF_001701045.1	109	284	29	364	3232	0.11
Cloacibacillus porcorum 105753	GCF_012844265.1	104	251	19	336	3030	0.11
Cloacibacillus evryensis	GCF_000238615.1	100	230	22	308	3042	0.1
Cloacibacillus evryensis DSM 19522	GCF_000585335.1	112	248	29	331	3169	0.1
Cloacibacillus sp. An23	GCF_002159945.1	104	193	20	277	2813	0.09
Synergistes jonesii strain 78-1	GCF_000712295.1	87	194	21	260	2655	0.09
Synergistes jonesii strain 147-1	GCF_001757565.1	86	187	18	255	2455	0.1
Synergistes jonesii strain 113-4	GCF_001757415.1	84	193	20	257	2535	0.1
Synergistes jonesii strain 100-6	GCF_001757495.1	85	194	21	258	2544	0.1
Synergistes jonesii strain ATCC 49833	GCF_001757485.1	86	190	20	256	2539	0.1
Synergistes jonesii	GCF_001757465.1	83	192	19	256	2546	0.1
Acetomicrobium mobile DSM 13181	GCF_000266925.1	52	140	6	186	2096	0.08
Acetomicrobium hydrogeniformans	GCF_000160455.2	92	210	14	288	2123	0.13
Acetomicrobium hydrogeniformans MGYG-HGUT-01339	GCF_902374045.1	93	210	14	289	2130	0.13
Acetomicrobium thermoterrenum DSM 13490	GCF_900107215.1	82	189	8	263	1964	0.13
Acetomicrobium flavidum DSM 20664	GCF_900129645.1	46	140	11	175	1988	0.08
Pyramidobacter piscolens W5455	GCF_000177335.1	47	202	7	242	2484	0.09
Pyramidobacter sp. C12-8	GCF_002007215.1	34	200	5	229	2538	0.09
Pyramidobacter sp. CG50-2	GCF_003612005.1	36	194	7	223	2420	0.09
Pyramidobacter porci strain SM-530-WT-4B	GCF_009695745.1	47	188	7	228	2325	0.09
*,AATTTTCWGAAAATT
**, genera Clocibacillus and Synergistes: AAAATT-N15-AATTTT; genus Acetomicrobium: AATTTT-N12-AAAATT; genus Pyramidbacter: ATTTTT-N14-AAAAAT

## Sheet: Table S9
Table S9. Target found in both the CodY regulons of Firmicutes and the CodY-like regulon of Synergistetes.*
Gene/Protein	Annotation	Acetomicrobium hydrogeniformans	Acetomicrobium mobile DSM 13181	Acetomicrobium thermoterrenum DSM 13490	Acetomicrobium flavidum DSM 20664	Acetomicrobium hydrogeniformans MGYG-HGUT-01339	Cloacibacillus evryensis DSM 19522	Cloacibacillus evryensis	Cloacibacillus porcorum strain CL-84 (T)	Cloacibacillus sp. An23	Cloacibacillus porcorum 105753	Cloacibacillus evryensis MGYG-HGUT-01389	Pyramidobacter piscolens W5455	Pyramidobacter sp. C12-8	Pyramidobacter sp. CG50-2	Pyramidobacter porci strain SM-530-WT-4B	Synergistes jonesii strain 78-1	Synergistes jonesii strain 113-4	Synergistes jonesii	Synergistes jonesii strain ATCC 49833	Synergistes jonesii strain 100-6	Synergistes jonesii strain 147-1
ilvA	threonine/serine dehydratase	1	1	1	1	1	1	1	1+	1	1+	1	0	0	0	0	1	1	1	1	1	1
ilvN	acetolactate synthase I/II/III small subunit	1+	1+	1	1+	1+	1	1	1	1	1	1	0	0	0	0	1	1	1	1	1	1
ilvB	acetolactate synthase I/II/III large subunit	1	1	1	1	1	1+	1+	1	1	1	1+	0	0	0	0	1	1	1	1	1	1
ilvD	dihydroxy-acid dehydratase	1+	1+	1+	1+	1+	1	1+	1	1+	1	1+	1	1	1	1	1	1	1	1	1	1
ilvC	ketol-acid reductoisomerase	1	1+	1	1+	1	1	1	1	1	1	1	0	0	0	0	1	1	1	1	1	1
leuC	3-isopropylmalate dehydratase LeuC	1+	1	1+	1+	1+	1	1	1+	1	1+	1	1	1+	1	1+	1	1	1	1	1	1
WP_051682752.1	alanine-synthesizing transaminase AlaA	0	0	0	0	0	1+	1+	1	1+	1	1+	0	0	0	0	1	1	1	1	1	0
WP_200778737.1	Glu/Leu/Phe/Val dehydrogenase LeuDH	1	1+	1	1+	1	0	0	0	0	0	0	0	0	0	0	0	0	0	0	0	0
WP_037975652.1	branched-chain amino acid aminotransferase BcaT	1	1	1	1	1	1	1	1	1	1	1	0	0	0	0	1+	1+	1+	1+	1+	1+
WP_037976683.1	ABC transporter substrate-binding protein LivK	1+	1	1	1	1+	1	1	1+	1	1+	1	0	0	0	0	1+	1+	1+	1+	1+	1+
WP_037975074.1	branched-chain amino acid ABC transporter permease LivH	1	1	1	1	1	1+	1+	1+	1	1+	1+	1	1+	1+	1	1	1	1	1	1	1
WP_037976889.1	branched-chain amino acid ABC transporter permease LivM	1	1+	1	1+	1	1	1	1	1	1	1	0	0	0	0	1	1	1	1	1	1
WP_009202431.1	basic membrane protein A and related proteins BmpA	1+	0	0	0	1+	0	0	0	0	0	0	0	0	0	0	0	0	0	0	0	0
clpB	ATP-dependent Clp protease ATP-binding subunit ClpB	1	1	1	1	1	1+	1+	1+	1+	1+	1+	1	1	1	1+	1	1	1	1	1	1
clpX	ATP-dependent Clp protease ATP-binding subunit ClpX	1+	1	1+	1	1+	1	1	1	1	1	1	1	1	1	1	1	1	1	1	1	1
clpP	ATP-dependent Clp endopeptidase proteolytic subunit ClpP	1	1	1	1	1	1+	1+	1+	1	1+	1+	1+	1	1+	1+	1	1	1	1	1	1
ftsH	ATP-dependent zinc metalloprotease FtsH	1	1	1	1	1	1	1	1	1	1	1	1+	1	1	1	1	1	1	1	1	1
rseP	RIP metalloprotease RseP	1+	1+	1+	1+	1+	1	1	1	1	1	1	1	1	1	1	1	1	1	1	1	1
WP_037974402.1	aminopeptidase P family protein PepP	1+	1+	1	1+	1+	1+	1	1+	1	1	1	1	1	1	1	1	1	1	1	1	1
pepV	M20 family metallo-hydrolase	1	1+	1	1	1	1	1	1+	1	1+	1	1+	1+	1+	1+	1+	1+	1	1+	1+	1+
def	peptide deformylase	1	1	1	1	1	1	1	1	1	1	1	1	1+	1+	1	1	1	1	1	1	1
WP_051682620.1	M48 family metallopeptidase	1+	1	1+	1	1+	1	1	1	1	1	1	1	1	1	1	1	1	1	1	1	1
WP_051682707.1	M23 family metallopeptidase	1+	1	1+	1	1+	1	1	1	1	1	1	1	1	1	1	1	1	1	1	1	1
WP_078015053.1	M15 family metallopeptidase	0	1	0	1	0	0	0	0	0	0	0	1	1	1	1+	0	0	0	0	0	0
WP_037973903.1	peptidase M15	0	0	0	0	0	1	1	1+	1	1	1	1	1	1	1	1+	1+	1+	1+	1+	1+
WP_111089616.1	M42 family metallopeptidase	1+	1	1+	1	1+	0	0	0	0	0	0	0	0	0	0	0	0	0	0	0	0
WP_037974668.1	leucyl aminopeptidase	1+	1+	1	1+	1+	1+	1+	1	1	1	1+	0	0	0	0	1	1	1	1	1	1
WP_008708838.1	C39 family peptidase	0	0	0	0	0	1+	1+	0	0	0	1+	0	0	0	0	0	0	0	0	0	0
WP_009201625.1	carbon starvation protein A CstA-peptide transporter	1	1	1	1	1	1	1	1	1+	1	1	1	1	1	1	0	0	0	0	0	0
WP_078015996.1	peptide ABC transporter substrate-binding protein OppA	0	1+	1	1+	0	1	0	1	0	1	0	1+	1	1	1	0	0	0	0	0	0
WP_008709275.1	amino acid permease	0	0	0	0	0	1	1	1+	0	1+	1	0	0	0	0	0	0	0	0	0	0
WP_120373146.1	amino acid permease	0	0	0	0	0	0	0	0	0	0	0	1+	1+	1	0	0	0	0	0	0	0
*The scores indicate the absence (0), presence (1) or being regulated by the CodY-like protein (1+) of a gene in a genome.
